# Supplementary material for: Dinoflagellate Proton-Pump Rhodopsin Genes in Long Island Sound: Diversity and Spatiotemporal Distribution
Source: Microorganisms. 2024 Mar 21;12(3):628. doi: 10.3390/microorganisms12030628 (PMC10974037; doi:10.3390/microorganisms12030628)
Supplement: Supplementary file 1 [file microorganisms-12-00628-s001.zip]

Archive with 1 entries (1 files):
- microorganisms-2887499-supplementary.xlsx
