# Supplementary material for: Dinoflagellate Proton-Pump Rhodopsin Genes in Long Island Sound: Diversity and Spatiotemporal Distribution
Source: Microorganisms. 2024 Mar 21;12(3):628. doi: 10.3390/microorganisms12030628 (PMC10974037; doi:10.3390/microorganisms12030628)
Supplement: Supplementary file 1 [file microorganisms-12-00628-s001.zip › microorganisms-2887499-supplementary.xlsx]

## Sheet: Figure S1
	Figure S1. Monthly change of environmental factors in 2010, Long Island Sound. A) Monthly changes of Chlorophyll a, temperature and salinity. B) monthly changes of concentration of ammonium, nitrate + nitrite, orthophosphate, total dissolved nitrogen and total dissolved phosphorus in 2010 Long Island Sound. C) monthly changes of biogenic silica and dissolved silica concentration in 2010, Long Isl…

## Sheet: Figure S2
	Figure S2. Seasonal changes of phytoplankton cell abundance (A), dinoflagellate rhodopsin (B), phytoplankton 18S rDNA abundance (C) and relative ratio of gene abundance of dinoflagellate rhodopsin vs. phytoplankton 18S rDNA (D) in 2010, Long Island Sound.

## Sheet: Table S1
Table S1. 2010 Long Island Sound phytoplankton cell count for 10 stations
Phylum	Species	A4	B3	C1	D3	E1	F2	H4	I2	J2	K2	A4	B3	C1	D3	E1	F2	H4	I2	J2	K2	A4	B3	C1	D3	E1	F2	H4	I2	J2	K2	A4	B3	C1	D3	A4	B3	C1	D3	E1	F2	H4	I2	J2	K2	A4	B3	C1	D3
Genus
Diatom		2010-01-12	2010-01-12	2010-01-12	2010-01-12	2010-01-08	2010-01-08	2010-01-08	2010-01-05	2010-01-05	2010-01-05	2010-02-08	2010-02-08	2010-02-08	2010-02-08	2010-02-09	2010-02-09	2010-02-09	2010-02-05	2010-02-05	2010-02-05	2010-03-02	2010-03-02	2010-03-02	2010-03-02	2010-03-05	2010-03-05	2010-03-05	2010-03-08	2010-03-08	2010-03-08	2010-03-17	2010-03-17	2010-03-17	2010-03-17	2010-03-31	2010-03-31	2010-03-31	2010-03-31	2010-04-01	2010-04-01	2010-04-01	2010-04-06		2010-04-06	2010-05-04	2010-05-04	2010-05-04	2010-05-04
	Actinotychus senarius	4000																																														12000
Amphiprora	Amphiprora sp	4000														424				400
Asterionella	Asterionellopsis glacialis								800	4532	2000	2996	6240	2472	5136	6784	12064	12000	9200	53600	82400	14008	3164	6000	3200	4600	23976	2000	79600	32400	89856	800	3200	800		1200	1248				1600	33200			12400	800	800
Attheya	Attheya decora
Bacteriastrum	Bacteriastrum delicatulum
	Bacteriastrum hyalinum
Cerataulina	Cerataulina pelagica									4532	2800		7800	4120	6848	8132	6240	7200	10800	10000	8800	8240	6780	14400	28000	5060	8436	2400	4000	6000	13312	9200	11600	18000		20800	59488	32400	24400	56000	35200	800	800		1600		400	2000
Chaetoceros	Chaetoceros constrictus
	Chaetoceros eibenii
	Chaetoceros lorenzianus																														1123.2							800		3200
	Chaetoceros pseudocurvisetus																																												2400
	Chaetoceros rostratus
	Chaetoceros simplex																		400																					1200	1200
	Chaetoceros teres
	Chaetoceros spp.	4000										428	1560			1272	3744	1200	1200	4800	1600	7416	17628	15600	13600	9324	12876	2000	5600	6400	8736	6400	2400			5200	7072	5600	7200	5200	9200	4000			12000	32800	2400
Climacosphenia	Climacosphenia moniligera																																					400
Corethron	Corethron hystrix			1000												424													400
Coscinodiscus	Coscinodiscus concinus			2000
	Coscinodiscus lineatus
	Coscinodiscus radiatus						8888.89		1600	1236	800					424	832	800	800	400	800	412	452	400						400	416					400
	Coscinodiscus sp				1000			832		2472	2800	428	1560	824	1712	848	2080	2000	3200	5200	2000	2060	904		2000	1380	2220	400	400	1200	2912	800	1200	800		1200	1248	800	800	400	3200	1200			1200	1600	800
Cyclindrotheca	Cyclindrotheca closterium			2000										412				400		800	1600	412	5424	3600	34800	12880	20868		400	320	1664	800	800				3328	400	400	800	1200	800			400	800	800
Cyclotella	Cyclotella sp
Dactyliosolen	Dactyliosolen fragilissimus								1600	2472		2996	6760	3708	5136	1272	832	2000	800	2400		4944	2260	800		920	444	1200			416	2400	1200	1200		3200	6688	2000	2000	6800	1200	1600	800		400	80400	66000
Delphineis	Delphineis surriella					1190.48	8888.89	416	400	1236	400				428	848	832	400		400	400									320	416								400		400	400
	Delphineis sp.								400								416		800	2000	400					460	444						400								400				400
Detonula	Detonula confervacea		8000															1200			3600	1236	6328	2000	7200	920	8880	1600	1200		1248						3744	9200	10800	13200	10400	33600				11600
Diatoma	Diatoma vulgaris	4000													856	848		4400	800	1600		5768	2260	2400	4400		1332				2496	1200	2000	1200				1600		1600
Ditylum	Ditylum brightwellii				4000		8888.89		800	1648	800						2496	400	400	4400	2800		452	800	400	920	1776	800	1200	2800	2912	800	2000	1600				400		400			400		400
Eucampia	Eucampia zodiacus																						904		800			400		1200	2496	400				400	1248	2000		2000	2400	3200			2800	2400	2800
	Fragilaria sp.													4944	3424	8904	7072	6800	3600	2400			5424	2400	2000	920	1776	1200	800		4992			2400
Grammatophora	Grammatophora marina											5136	1040
Guinardia	Guinardia delicatula								2000	2472																	3108	2000			416	400	4000	2400		3200	26208	71200	72400	88400	81200	66800	5600		20000	5600	7600	16000
	Guinardia striata										800									1600
	Guinardia flaccida
	Haslea sp.						8888.89
Hemidiscus	Hemidiscus cuneiformis					4761.9
Lauderia	Lauderia annulata							416	4800	2884	800	5564	7280	5768	4280	5936	4992	4000	1600	7600	1600	218360	56952	25200	20000	10580	38628	9200	8400	31200	47424	3600	6400	6000		11200	10816	1200
Leptocylindrus	Leptocylindrus danicus		8000					3328	6800	7416	5600	5136	3640	7004	7704	5512	4576	10800	10400	11200	6800	19776	17176	12000	15200	28520	25308	2800	25200	8400	12480	25200	19200	52000		88000	86112	93200	44800	40400	18800	8800	800		2400	30400	40800		964000
	Leptocylindrus minius																						2712			29900	43068				1872	196000	69600	19200		2400	832	800	2000	800	800							4000	40000
	Licmophora flagellata													412	428	1696		400	400			412					444							800				800	400
Lioloma	Lioloma pacificum
Lithodesmium	Lithodesmium undulatum
Melosia	Melosira nummuloides
	Melosia sp
Navicula	Navicula ambigua		4000																								444
	Navicula sp
Neodelphineis	Neodelphineis sp.
Nitzschia	Nitzschia sp		2000	12000	2000																																											56000
Odontella	Odontella aurita				6000				1200			11556	10400	7416	11128	7208	7904	6400	8800	9200	4400	412	452						400	400	374.4
	Odontella sinensis
	Odontella mobiliensis							832
Paralia	Paralia sulcata	4000		4000	8000	23809.5	11111.1	20384	44000	41612	16000	17120	34840	10712	19688	26712	22048	22800	14800	22400	21600	15244	16724	4000	18800	1380	15096		3200		12480	72000	17200	4800		7600	2912	13200	19600	12400		6000			1200	5200	3600	4000
Pleurosigma	Pleurosigma directum						13333.3	416	400	824	400	2568		1648	428	848	832	800		800	1200	824	1356	400	400		1776			400		800	400			800	1248	800		400	400	400				400
	Pleurosigma normanii			1200		4761.9		1248	400	412	800	428			428	424	1248			800	1200						444				416		400				416					400
	Pleurosigma sp									824		428	2600	824	856	848	832	1200	1200		800		452	800	800	460	1332			800	1664	400	1200	800		400	832	800	800	1200	2800	400				800	400
Pseudonitzschia	Pseudonitzschia sp						76000	3328	1200	141316	44400	2140								14800	5200																				800				1600
Rhaponeis	Rhaponeis amphiceros					1190.48												1200
Rhizosolenia	Rhizosolenia alata							416	400		1600			824		1272	832	800		400	400	412
	Rhizosolenia longiseta
	Rhizosolenia pungens																416		400	1600	1600		452	1200	800		444	400	400	2000	2496								400	800	1200	1200
	Rhizosolenia setigera									824	800	428								400		824
	Rhizosolenia stolterfothii
	Rhizosolenia styliformis										800
	Rhizosolenia sp				4000					4120	400	2140	1560	1648		848	2080	800	400	400	2400	1236	904	1600	400	888	444	800		800	1248									400	1600	400
Rhoicosphenia	Rhoicosphenia curvata
Skeletonema	Skeletonema costatum								3600	5768	4000	1712			4280	4240	2496	3200		108400	10000	3708	10848	20400	36800	20240	40848	1600	8400	3600	64896	12400	70000	13200		6400	17056	13200	12800	13200	8000	2000			12800	106400	11600
Stephanopyxis	Stephanopyxis turris							2496	800		1200	2568	1040
Thalassionema	Thalassionema frauenfeldii					2380.95		4576	10800	13596	9200	3424	45760	35844	31244	41128	32448	28000	23200	14000	11600	26368	14012	21200	22800	17940	17316	5200	12000	7200	11648	16400	34000	14800		6000	17056	13600	9200	20400	13200	17600	2000		16400	102400	113600
	Thalassionema nitzschiodes	16000	4000	12000	12000	4761.9	22222.2					1712	9880	12772	13696	16112	13728	13200	12800	6800	5200	17716	8136	12400	10400	25300	30192	6400	19600	800	5408	8000	12800	11600		3200	4992	3200	2400	6000	5600	7200			11600	32400	36400	344000	368000
Thalassiosira	Thalassiosira angulata(large)	8000			44000	14285.7		8736	14800	23072	12800	179760	275600	177160	132680	55120	145600	56000	21600	56000	16800	6592	3164	4800	3600	3220	8880	2000	2000	2000	4160	2800	1600	800		10400	2080	1200	3200	2400	4800	3200	800		400	25600	4400		8000
	Thalassiosira bioculata			4000
	Thalassiosira sp1.(medium)-bigger	48000	52000		8000	19047.6		4576	5200	6180	6800	34240	30680	65920	47080	29680	20800	20000	14800	18400	8000	412	452	400	800	920	888	400		400	1248		1200														800		40000
	Thalassiosira sp2.(medium)-smaller											273920	405600	329600	209720	228960	208000	124000	120000	76000	13600	78280	26216	18400	25600	12880	12876	2800	9200	6800	20064	7200	4000	2400		19200	4160	800	400		2000	1200			1200	26400	49600	20000	148000
	Thalassiosira sp.(small)	44000	68000			28571.4		6240	23600	14832	8000	1990200	2761200	2068240	2242720	1386480	2242240	1344000	1056000	1288000	160000	57680	28476	24400	12800	9200	11544	5600	5200	4800	832	2400	7200	12800			12064	4400	800	7600	4400	4800	2800		1600	190000	298000	492000	128000
	Thalassiosira eccentrica		800				4444.44
	Thalassiosira hyalina						13333.3
	Thalassiosira weissflogii		2000			2857.14																																										2000	48000
Thalassiothrix	Thalassiothrix longissimum	12000	4000			4761.9	13333.3
Triceratium	Triceratium sp						4444.44												400	400
Other diatoms	Other diatoms
Dinoflagellate
Akashiwo	Akashiwo sanguinea												520		856	339.2	416	800		400	400	412	452		400					400
Alexandrium	Alexandrium sp.				4000			416				1284		412	428	424						2472	2260	3600	3200	460	1332	2400	3600	1600	832	1600	1600			3600	2080	2800	400		4400	1200	1600		400	800	800
Amphidinium	Amphidinium crassum			2000		1190.48	13333.3					1284	1040		428	848						824	2712	800		1380	888	1600		400		16400	3600	800		8800	19136	3600	800	6000	1200	800	2000		800	8800	18400		68000
Ceratium	Ceratium furca							416										400
	Ceratium fusus
	Ceratium sp.																											400
Cochlodinium	Cochlodinium sp
Dinophysis	Dinophysis acuminata														856				400					400	400				800		374.4
	Dinophysis norvegica					4761.9	4444.44
	Diplopsalis lenticula
	Gonyaulax polygramma											428	1040		1284	848	2080	1600	1600	800	400	4532	2712	400	1600	920	1332	1200	4400	400	2496	3600	800	800		4400	1664		400	400	400	400	800			400
Gymnodinium	Gymnodinium sp			1000	2000	4761.9	13333.3				400						416	400										1200			832																		8000
Gyrodinium	Gyrodinium spirale																											800	800	800	832	400	400	400			1248				400
Heterocapsa	Heterocapsa triquetra	16000	16000	16000	12000			1664	2000	824	2400				428	339.2		400	800	800	800	824		2400	1200	460	1332		800	800																		112000
Noctiluca	Nocticula scintillans																							320
Oxyrrhis	Oxyrrhis marina
Oxytoxum	Oxytoxum sp				2000
Peridiniella	Peridiniella sp.
Peridinium	Peridinium quinquecorne														428		832									1840	1776	5600	4400	1600	2080	22000	10800	9600		400	1248	2400	2000	8000	800					800
	Pfiesteria-like
Prorocentrum	Prorocentrum balticum	16000		4000	4000		4444.44								1712		416	400	400	400		412		1200					400	800	416	400	400
	Prorocentrum concavum			2000																		412	904
	Prorocentrum mexicanum			2000		1428.57								412								412
	Prorocentrum micans	4000	12000			1428.57		1664	2400	2472	2000	2140	1560	412		339.2		400	400	800								400						800
	Prorocentrum minimum						4444.44															824		3600	4400	2760	3552	1600
	Prorocentrum sigmoides	44000												1236		339.2		400		800				800	400	460		400						800
	Prorocentrum triestinum																															400		400			1664						400				7200	8000
Protoperidinium	Protoperidinium sp													412		339.2				400	400					460					416
	Protoperidinium pellucidum?																													400
Scrippsiella	Scrippsiella trochoidea		8000	2000	2000				1200	1648	1600	856		1236	428		416		800			824	452						2800	1200	416	3200	1600	400		800	832	800	400	400	400
Unknown dinoflagellates	unknown dinoflagellates							416		412
Chlorophyte	Scenedesmus sp.
Raphidophyte	Chattonella antiqua		12000	28000																																												88000
	Chattonella marina	24000	4000		8000	9523.81
	Chattonella sp.			2000	2000																																											12000
	Gonyostomum semen							5824	10800	5356	5200					339.2	416	400									444
Silicoflagellate	Dictyocha speculum
Pyramimonadales	Pyramimonas sp.
	Halosphaera sp.																												2800	2800	1664	4400	5200	7600		1200	5408	3600	4400	22400	2400	2000	5200		2800	7200	800
Cryptophyte	cryptophyte
Ochrophyte	Ochromonas sp.			48000	36000	4761.9																																										128000	68000
Haptophyte	Chrysochromulina polylepis
	Phaeocystis globosa
	unknown haptophytes																																										4000		12800
Euglenozoa	Eutreptiella sp.																																															4000	12000
Unknown flagellates	Small flagellates
unknown1	Pear shaped						2222.22					8988	13520	10712	4708	4664	9152	8000	3200	4800	3600	30488	23956	18000	17200	11040	19980	6800	16800	5200	13312	80000	16800	15200		19600	65728	13600	6400	55600	6800	3200	6800		5200	7400	26400	380000	48000
unknown2	small brown cells		312000	124000	32000	733333		2496	6800	1648	3600	2996	23920	193640	98440	28408	83200	108000	44000	23200	21600	73748	69608	168000	232800	111780	131424	88000	192400	59600	32864	6800	41200	89200		95200	219232	171600	67200	157600	75200	96800	44800		110400	20800	59600	948000	404000
[truncated: 65 more columns]

## Sheet: Table S2
Supplementary Table S2. 209 dinoflagellate proton-pump rhodopsin sequences obtained from the six water samples including A4 in February, April, and August, E1 in April, and H4 in February and August.
>LISA4Feb1 Long Island Sound field dinoflagellate proton-pump rhodopsin gene
CTGCAGCTGCCAAATGTGACAAAGAGCTACCGCACTGCCCTCACCATCACTGGAATTGTTACCTTGATCGCTACTTACCATTACATCCGCATCTTCAACTCCTGGTCTGAGGCCTTCACAGTGGCGAGCAAGGACGGGGGCGACTACGAGGTGAAGCTCACGGGGGCTCCCTTCAATGACGGCTACCGTTACGTGGACTGGCTGCTGACTGTGCCTCTGCTGCTGATCGAGTTGATCCTGGTGATGAAGCTGCCGCAGGCGGAGACTGTGAGCTTGAGAGTTGGAAGCTGGGCTTGGCCAGCGCCTTG
>LISA4Feb2 Long Island Sound field dinoflagellate proton-pump rhodopsin gene
CTGCAGCTGCCAAATGTGACAAAGAGCTACCGCACTGCCCTCACCATCACTGGAATTGTTACCTTGATCGCTACTTACCATTACATCCGCATCTTCAATTCCTGGGTTGAGGCTTTCGAAGTGGTGAGCAAGGATGGCGGCGACTACCACGTGACGCTGACCGGCCTTCCTTTCaACGACGCTTACCGAtACGTCGACTGGCTTTTAACCGTGCCTCTCTTGTTGATCGAGTTGATCTTGGtCATGAAGCTGCCGAAGGAGGAGACCGCGAGCCTGAGCTGGAAGCTCGGCGTCGCCAGCGCCGTG
>LISA4Feb3 Long Island Sound field dinoflagellate proton-pump rhodopsin gene
CTGCAGCTGCCAAATGTGACAAAGAGCTACCGCACTGCCCTCACCATCACTGGAATTGTTACCTTGATCGCTACTTACCATTACATCCGCATCTTCAACTCCTGGTCTGAGGCCTTCACAGTGGCGAGCAAGGACGGGGGCGACTACGAGGTGAAGCTCACGGGGGCTCCCTTCAATGACGGCTACCGTTACGTGGACTGGCTGCTGACTGTGCCTCTGCTGCTGATCGAGTTGATCCTGGTGATGAAGCTGCCGCAGGCGGAGACTGTGAGCTTGAGAGTTGGAAGCTGGGCTTGGCCAGCGCCTTG
>LISA4Feb4 Long Island Sound field dinoflagellate proton-pump rhodopsin gene
CTGCAGCTGCCAAATGTGACAAAGAGCTACCGCACtGCCCTCACCATCACTGGAATTGTTACCTTGATCGCTACTTACCATTACATCCGCATCTTCAACTCCTGGTCTGAGGCCTTCACAGTGGCGAGCAAGGACGGGGGCGACTACGAGGTGAAGCTCACGGGGGCTCCCTTCAATGACGGCTACCGTTACGTGGACTGGCTGCTGACTGTGCCTCTGCTGCTGaTCGAGTTGATCCTGGTGATGAAGCTGCCGCAGGCGGAGACTGTGAGCTTGAGAGTTGGAAGCTGGGCTTGGCCAGCGCCTTG
>LISA4Feb5 Long Island Sound field dinoflagellate proton-pump rhodopsin gene
CTGCAGCTGCCAAATGTGACAAAGAGCTACCGCACTGCCCTCACCATCaCTGGAATTGTTACCTTGATCGCTACTTACCATTACATCCGCATCTTCAACTCCTGGTCTGAGGCCTtCACAGTGGCGAGCAAGGACGGGGGCGACTACGAGGTGAAGCTCACGGGGGCTCCCTTCAATGACGGCTACCGTTACGTGGACTGGCTGCTGACTGTGCCTCTGCTGCTGATCGAGTTGATCCTGGTGATGAAGCTGCCGCAGGCGGAGACTGTGAGCTTGAGAGTTGGAAGCTGGGCTTGGCCAGCGCCTTG
>LISA4Feb6 Long Island Sound field dinoflagellate proton-pump rhodopsin gene
CTGCAGCTTGCGAACGTTTCCAAGAGCTACCGCACCGCCTTGACCATCACGGGGATTGTGACTTGCATTGCCACGTACCATTACTTCCGCATCTTCaATTCCTGGGTTGAGGCTTTCGAAGTGGTGAGCAAGGATGGCGGCGACTACCACGTGACGCTGACCGGCCTTCCTTTCAACGACGCTTACCGATACGTCGACTGGCTTTTAACCGTGCCTCTCTTGTTGATCGAGTTGATCTTGGTCATGAAGCTGCCGAAGGAGGAGACCGCGAGCCTGAGCTGGAAGCTCGGCGTCGCCAGCGCCGTG
>LISA4Feb7 Long Island Sound field dinoflagellate proton-pump rhodopsin gene
CTGCAGCTGCCAAATGTGACAAAGAGCTACCGCACTGCCCTCACCATCACTGGAATTGTTACCTTGATCGCTACTTACCATTACATCCGCATCTTCAACTCCTGGTCTGAGGCCTTCACAGTGGCGAGCAAGGACGGGGGCGACTACGAGGTGAAGCTCACGGGGGCTCCCTTCAATGACGGCTACCGTTACGTGGACTGGCTGCTGACTGTGCCTCTGCTGCTGATCGAGTTGATCCTGGTGATGAAGCTGCCGCAGGCGGAGACTGTGAGCTTGAGAGTTGGAAGCTGGGCTTGGCCAGCGCCTTG
>LISA4Feb8 Long Island Sound field dinoflagellate proton-pump rhodopsin gene
CTGCAGCTGCCAAACGTGACAAAGAGCTACCGCACTGCCCTCACCATCACTGGAATTGTTACCTTGATCGCTACTTACCATTACATCAGgATCTTCAACTCCTGGTCTGAGGCCTTCACAGTGGCGAGCAAGGACGGGGGcGACTACGAGGTGAAGCTCACGGGGGCTCCCTTCAATGACGGCTACCGTTACGTGGACTGGCTGCTGACTGTGCCTCTGCTGCTGATCGAGTTGATCCTGGTGATGAAGCTGCCGCGGGCGGAGACTGTGAGCTTGAGAGTTGGAAGCTGGGCTTGGCCAGCGCCTTG
>LISA4Feb9 Long Island Sound field dinoflagellate proton-pump rhodopsin gene
CTGCAGCTGCCAAATGTGACAAAGAGCTACCGCACTGCCCTCACCATCACTGGAATTGTTACCTTGATCGCTACTTACCATTACATCCGCATCTTCAACTCCTGGTCTGAGGCCTTCACAGTGGCGAGCAAGGACGGGGGCGACTACGAGGTGAAGCTCACGGGGGCTCCCTTCAATGACGGCTACCGTTACGTGGACTGGCTGCTGACTGTGCCTCTGCTGCTGATCGAGTTGATCCTGGTGATGAAGCTGCCGCAGGCGGAGACTGTGAGCTTGAGAGTTGGAAGCTGGGCTTGGCCAGCGCCTTG
>LISA4Feb10 Long Island Sound field dinoflagellate proton-pump rhodopsin gene
CTGCAGCTGCCAAATGTGACAAAGAGCTACCGCACTGCCCTCACCATCACTGGAATTGTTACCTTGATCGCTACTTACCATTACATCCGCATCTTCAACTCCTGGTCTGAGGCCTTCACAGTGGCGAGCAAGGACGGGGGCGACTACGAGGTGAAGCTCACGGGGGCTCCCTTCAATGACGGCTACCGTTACGTGGACTGGCTGCTGACTGTGCCTCTGCTGCTGATCGAGTTGATCCTGGTGATGAAGCTGCCGCAGGCGGAGACTGTGAGCTTGAGAGTTGGAAGCtGGGCTTGGCCAGCGCCTTG
>LISA4Feb11 Long Island Sound field dinoflagellate proton-pump rhodopsin gene
CTGCAGCTGCCAAATGTGACAAAGAGCTACCGCACTGCCCTCACCATCACTGGAATTGTTACCTTGATCGCTACTTACCATTACATCCGCATCTTCAACTCCTGGTCTGAGGCCTTCACAGTGGCGAGCAAGGACGGGGGCGACTACGAGGTGAAGCTCACGGGGGCTCCCTTCAATGACGGCTACCGTTACGTGGACTGGCTGCTGACTGTGCCTCTGCTGCTGATCGAGTTGATCCTGGTGATGAAGCTGCCGCAGGCGGAGACTGTGAGCTTGAGAGTTGGAAGCTGGGCTTGGCCAGCGCCTTG
>LISA4Feb12 Long Island Sound field dinoflagellate proton-pump rhodopsin gene
CTGCAGCTTGCGAACGTTTCCAAGAGCTACCGCACCGCCTTGACCATCACGGGGATTGTGACTTGCATTGCCACGTACCATTACTTCCGCATCTTCAATTCCTGGGTTGAGGCTTTCGAAGTGGTGAGCAAGGATGGCGGCGACTACCACGTGACGCTGACCGGCCTTCCTTTCAACGACGCTTACCGATACGTCGACTGGCTTTTAACCGTGCCTCTCTTGTTGATCGAGTTGATCTTGGTCATGAAGCTGCCGAAGGAGGAGACCGCGAGCCTGAGCTGGAAGCTCGGCGTCGCCAGCGCCTTG
>LISA4Feb13 Long Island Sound field dinoflagellate proton-pump rhodopsin gene
CTGCAGCTGCCAAATGTGACAAAGAGCTACCGCACTGCCCTCACCATCACTGGAATTGTTACCTTGATCGCTACTTACCaTTACATCCGCATCTTCAACTCCTGGTCTGAGGCCTTCACAGTGGCGAGCAAGGACGGGGGCGACTACGAGGTGAaGCTCACGGGGGCTCCCTTCAATGACGGCTACCGTTACGTGGACTGGCTGCTGACTGTGCCTCTGCTGCTGATCGAGTTGATCCTGGTGATGAAGCTGCCGCAGGCGGAGACTGTGAGCTTGAGAGTTGGAAGCTGGGCTTGGCCAGCGCCTTG
>LISA4Feb14 Long Island Sound field dinoflagellate proton-pump rhodopsin gene
CTGCAGCTGCCAAATGTGACAAAGAGCTACCGCACTGCCCTCACCATCACTGGAATTGTTACCTTGATCGCTACTTACCATTACATCCGCATCTTCAACTCCTGGTCTGAGGCCTTCACAGTGGCGAGCAAGGACGGGGGCGACTACGAGGTGAAGCTCACGGGGGCTCCCTTCAATGACGGCTACCGTTACGTGGACTGGCTGCTGACTGTGCCTCTGCTGCTGATCGAGTTGATCCTGGTGATGAAGCTGCCGCAGGCGGAGACTGTGAGCTTGAGAGTTGGAAGCTGGGCTTGGCCAGCGCCTTG
>LISA4Feb15 Long Island Sound field dinoflagellate proton-pump rhodopsin gene
CTGCAGCTGCCAAATGTGACAAAGAGCTACCGCACTGCCCTCACCATCACTGGAATTGTTACCTTGATCGCTACTTACCATTACATCCGCATCTTCAACTCCTGGTCTGAGGCCTTCACAGTGGCGAGCAAGGACGGGGGCGACTACGAGGTGAAGCTCACGGGGGCTCCCTTCAAtGACGGCTACCGTTACGTGGACTGGCTGCTGACTGTGCCTCTGCTGCTGATCGAGTTGATCCTGGTGATGAAGCTGCCGCAGGCGGAGACTGTGAGCTTGAGAGTTGGAAGCTGGGCTTGGCCAGCGCCTTG
>LISA4Feb16 Long Island Sound field dinoflagellate proton-pump rhodopsin gene
CTGCAGCTGCCAAATGTGACAAAGAGCTACCGCACTGCCCTCACCATCACTGGAATTGTTACCTTGATCGCTACTTACCATTACATCCGCATCTTCAACTCCTGGTCTGAGGCCTTCACAGTGGCGAGCAAGGACGGGGGCGACTACGAGGTGAAGCTCACGGGGGCTCCCTtCAATGACGGCTACCGTTACGTGGACTGGCTGCTGACTGTGCCTCTGCTGCTGATCGAGTTGATCCTGGTGATGAAGCTGCCGCAGGCGGAGACTGTGAGCTTGAGAGTTGGAAGCTGGGCTTGGCCAGCGCCTTG
>LISA4Feb17 Long Island Sound field dinoflagellate proton-pump rhodopsin gene
CTGCAGCTGCCAAATGTGACAAAGAGCTACCGCACTGCCCTCACCATCACTGGAATTGTTACCTTGATCGCTACTTACCATTACATCCGCATCTTCAACTCCTGGTCTGAGGCCTTCACAGTGGCGAGCAAGGACGGGGGCGACTACGAGGTGAAGCTCACGGGGGCTCCCTTCAATGACGGCTACCGTTACGTGGACTGGCTGCTGACTGTGCCTCTGCTGCTGATCGAGTTGATCCTGGTGATGAAGCTGCCGCAGGCGGAGACTGTGAGCTTGAGAGTTGGAAGCTGGGCTTGGCCAGCGCCTTG
>LISA4Feb18 Long Island Sound field dinoflagellate proton-pump rhodopsin gene
CTGCAGCTGCCAAATGTGACAAAGAGCTACCGcACTGCCCTCACCATCACTGGAATTGTTACCTTGATCGCTACTTACCATTACATCCGCATCTTCAACTCCTGGTCTGAGGCCTtCACAGTGGCGAGCAAGGACGGGGGCGACTACGAGGTGAAGCTCACGGGGGCTCCCTTCAATGACGGCTACCGTTACGTGGACTGGCTGCTGACTGTGCCTCTGCTGCTGATCGAGTTGATCCTGGTGATGAAGCTGCCGCAGGCGGAGACTGTGAGCTTGAGAGTTGGAAGCTGGGCTTGGCCAGCGCCTTG
>LISA4Feb19 Long Island Sound field dinoflagellate proton-pump rhodopsin gene
CTGCAGCTGCCAAATGTGACAAAGAGCTACCGCACTGCCCTCACCATCACTGGAATTGTTACCTTGATCGCTACTTACCATtACATCCGCATCTTCAACTCCTGGTCTGAGGCCTTCACAGTGGCGAGCAAGGACGGGGGCGACTACGAGGTGAAGCTCACGGGGGCTCCCTTCAATGACGGCTACCGTTACGTGGACTGGCTGCTGACTGTGCCTCTGCTGCTGATCGAGTTGATCCTGGTGATGAAGCTGCCGCGGGCGGAGACTGTGAGCTTGAGAGTTGGAAGCTGGGCTTGGCCAGCGCCTTG
>LISA4Feb20 Long Island Sound field dinoflagellate proton-pump rhodopsin gene
CTGCAGCTTGCGAACGTTTCCAAGAGCTACCGCACCGCCTTGACCATCACGGGGATTGTGACTTGCATTGCCACGTACCATTACTTCCGCATCTTCAATTCCTGGGTTGAGGCTTTCGAAGTGGTGAGCAAGGATGGCGGCGACTACCACGTGACGCTGACCGGCCTTCCTTTCAACGACGCTTACCGATACGTCGACTGGCTTTTAACCGTGCCTCTCTTGTTGATCGAGTTGATCTTGGTCATGAAGCTGCCGAAGGAGGAGACCGCGAGCCTGAGCTGGAAGCTCGGCGTCGCCAGCGCCGTG
>LISA4Feb21 Long Island Sound field dinoflagellate proton-pump rhodopsin gene
CTGCAGCTGCCAAATGTGACAAAGaGCTACCGCACTGCCCTCACCATCACTGGAATTGTTACCTTGATCGCTACTTACCATTACATCCGCATCTTCAACTCCTGGTCTGAGGCCTTCACAGTGGCGAGCAAGGACGGGGGCGACTACGAGGTGAAGCTCACGGGGGCTCCCTTCAATGACGGCTACCGTTACGTGGACTGGCTGCTGACTGTGCCTCTGCTGCTGATCGAGTTGATCCTGGTGATGAAGCTGCCGCAGGCGGAGACTGTGAGCTTGAGAGTTGGAAGCTGGGCTTGGCCAGCGCCTTG
>LISA4Feb22 Long Island Sound field dinoflagellate proton-pump rhodopsin gene
CTGCAGCTGCCAAATGTGACAAAGAGCTACCGCACTGCCCTCACCATCACTGGAATTGTTACCTTGATCGCTACTTACCATTACATCCGCATCTTCAACTCCTGGTCTGAGGCCTTCACAGTGGCGAGCAAGGACGGGGGCGACTACGAGGTGAAGCTCACGGGGGCTCCCTTCAATGACGGCTACCGTTACGTGGACTGGCTGCTGACTGTGCCTCTGCTGCTGATCGAGTTGATCCTGGTGATGAAGCTGCCGCAGGCGGAGACTGTGAGCTTGAGAGTTGGAAGCTGGGCTTGGCCAGCGCCTTG
>LISA4Feb23 Long Island Sound field dinoflagellate proton-pump rhodopsin gene
CTGCAGCTGCCAAATGTGACAAAGAGCTACCGCACTGCCCTCACCATCACTGGAATTGTTACCTTGATCGCTACTTACCATTACATCCGCATCTTCAACTCCTGGTCTGAGGCCTTCACAGTGGCGAGCAAGGACGGGGGCGACTACGAGGTGAAGCTCACGGGGGCTCCCTTCAATGACGGCTACCGTTACGTGGACTGGCTGCTGACTGTGCCTCTGCTGCTGATCGAGTtGATCCTGGTGATGAaGCTGCCGCAGGCGGAGACTGTGAGCTTGAGAGTTGGAAGCTGGGCTTGGCCAGCGCCTTG
>LISA4Feb24 Long Island Sound field dinoflagellate proton-pump rhodopsin gene
CTGCAGCTTGCGAACGTTTCCAAGAGCTACCGCACCGCCTTGACCATCACGGGGAtTGTGACTTGCATTGCCACGTACCATTACTTCCGCATCTTCAATTCCTGGGTTGAGGCTTTCGAAGTGGTGAGCAAGGATGGCGGCGACTACCACGTGACGCTGACCGGCCTTCCTTTCAACGACGCTTACCGATACGTCGACTGGCTTTTAACCGTGCCTCTCTTGTTGATCGAGTTGATCTTGGTCATGAAGCTGCCGAAGGAGGAGACCGCGAGCCTGAGCTGGAAGCTCGGCGTCGCCAGCGCCGTG
>LISA4Feb25 Long Island Sound field dinoflagellate proton-pump rhodopsin gene
CTGCAGCTGCCAAATGTGACAAAGAGCTACCGCACTGCCCTCACCATCACTGGAATTGTTACCTTGATCGCTACTTACCATTACATCCGCATCTTCAACTCCTGGTCTGAGGCCTTCACAGTGGCGAGCAAGGACGGGGGCGACTACGAGGTGAAGCTCACGGGGGCTCCCTTCAATGACGGCTACCGTTACGTGGACTGGCTGCTGACTGTGCCTCTGCTGCTGATCGAGTTGATCCTGGTGATGAAGCTGCCGCAGGCGGAGACTGTGAGCTTGAGAGTTGGAAGCTGGGCTTGGCCAGCGCCTTG
>LISA4Feb26 Long Island Sound field dinoflagellate proton-pump rhodopsin gene
CTGCaGCTGCCAAATGTGACAAAGAGCTACCGCACTGCCCTCACCATCACTGGAATTGTTACCTTGATCGCTACTTACCATTACATCCGCATCTTCAACTCCTGGTCTGAGGCCTTCACAGTGGCGAGCAAGGACGGGGGCGACTACGAGGTGAAGCTCACGGGGGCTCCCTTCAATGACGGCTACCGTTACGTGGACTGGCTGCTGACTGTGCCTCTGCTGCTGATCGAGTTGATCCTGGTGATGAAGCTGCCGCAGGCGGAGACTGTGAGCTTGAGAGTTGGAAGCTGGGCTTGGCCAGCGCCTTG
>LISA4Feb27 Long Island Sound field dinoflagellate proton-pump rhodopsin gene
CTGCAGCTGCCAAATGTGACAAAGAGCTACCGCACTGCCCTCACCATCACTGGAATTGTTACCTTGATCGCTACTTACCATTACATCCGCATCTTCAACTCCTGGTCTGAGGCCTTCACAGTGGCGAGCAAGGACGGGGGCGACTACGAGGTGAAGCTCACGGGGGCTCCCTTCAATGACGGCTACCGTTACGTGGACTGGCTGCTGACTGTGCCTCTGCTGCTGATCGAGTTGATCCTGGTGATGAAGCTGCCGCAGGCGGAGACTGTGAGCTTGAGAGTTGGAAGCTGGGCTTGGCCAGCGCCTTG
>LISA4Feb28 Long Island Sound field dinoflagellate proton-pump rhodopsin gene
CTGCAGCTGCCAAATGTGACAAAGAGCTACCGCACTGCCCTCACCATCACTGGAATTGCTACCTTGATCGCTACTTACCATTACATCCGCACCTTCAACTCCTGGTCTGAGGCCTTCACAGTGGCGAGCAAGGACGGGGgCGACTACGAGGTGAAGCTCACGGGGGCTCCCTTCAATGACGGCTACCGTTACGTGGACTGGCTGCTGACTGTGCCTCTGCTGCTGATCGAGTTGATCCTGGTGATGAAGCTGCCGCAGGCGGAGACTGTGAGCTTGAGAGTTGGAAGCTGGGCTTGGCCAGCGCCTTG
>LISA4Feb29 Long Island Sound field dinoflagellate proton-pump rhodopsin gene
CTGCAGCTGCCAAATGTGaCAAAGAGCTACCGCACTGCCCTCACCATCACTGGAATTGTTACCTTGATCGCTACTTACCATTACATCCGCATCTTCAACTCCTGGTCTGAGGCCTTCACAGTGGCGAGCAAGGACGGGGGCGACTACGAGGTGAAGCTCACGGGGGCTCCCTTCAATGACGGCTACCGTTACGTGGACTGGCTGCTGACTGTGCCTCTGCTGCTGATCGAGTTGATCCTGGTGATGAAGCTGCCGCAGGCGGAGACTGTGAGCTTGAGAGTTGGAAGCTGGGCTTGGCCAGCGCCTTG
>LISA4Feb30 Long Island Sound field dinoflagellate proton-pump rhodopsin gene
CTGCAGCTGCCAAATGTGACAAAGAGCTACCGCACTGCCCTCACCATCACTGGAATTGTTACCTTGATCGCTACTTACCATTACATCCGCATCTTCAACTCCTGGTCTGAGGCCTTCACAGTGGCGAGCAAGGACGGGGGCGACTACGAGGTGAAGCTCACGGGGGCTCCCTTCAATGACGGCTACCGTTACGTGGACTGGCTGCTGACTGTGCCTCTGCTGCTGATCGAGTTGATCCTGGTGATGAAGCTGCCGCAGGCGGAGACTGTGAGCTTGAGAGTTGGAAGCTGGGCTTGGCCAGCGCCTTG
>LISA4Feb31 Long Island Sound field dinoflagellate proton-pump rhodopsin gene
CTGCAGCTGCCAAATGTGACAAAGAGCTACCGCACTGCCCTCACCATCACTGGAATTGTTACCTTGATCGCTACTTACCATTACATCCGCATCTTCAACTCCTGGTCTGAGGCCTTCACAGTGGCGAGCAAGGACGGGGGCGACTACGAGGTGAAGCTCACGGGGGCTCCCTTCAATGACGGCTACCGTTACGTGGACTGGCTGCTGACTGTGCCTCTGCTGCTGATCGAGTTGATCCTGGTGATGAAGCTGCCGCAGGCGGAGACTGTGAGCTTGAGAGTTGGAAGCTGGGCTTGGCCAGCGCCTTG
>LISA4Feb32 Long Island Sound field dinoflagellate proton-pump rhodopsin gene
CTGCAGcTGCCAAATGTGACAAAGAGCTACCGCACTGCCCTCACCATCACTGGAATTGTTACCTTGATCGCTACTTACCATTACATCCGCATCTTCAACTCCTGGTCTGAGGCCTTCACAGTGGCGAGCAAGGACGGGGGCGACTACGAGGTGAAGCTCACGGGGGCTCCCTTCAATGACGGCTACCGTTACGtGGACTGGCTGCTGACTGTGCCTCTGCTGCTGATCGAGTTGATCCTGGTGATGAAGCTGCCGCAGGCGGAGACTGTGAGCTTGAGAGTTGGAAGCTGGGCTTGGCCAGCGCCTTG
>LISA4Feb33 Long Island Sound field dinoflagellate proton-pump rhodopsin gene
CTGCAGCTGCCAAATGTGACAAAGAGCTACCGCACTGCCCTCACCATCACTGGAATTGTTACCTTGATCGCTACTTACCATTACATCCGCATCTTCAACTCCTGGTCTGAGGCCTTCACAGTGGCGAGCAAGGACGGGGGCGACTACGAGGTGAAGCTCACGGGGGCTCCCTTCAATGACGGCTACCGTTACGTGGACTGGCTGCTGACTGTGCCTCTGCTGCTGATCGAGTTGATCCTGGTGATGAAGCTGCCGCAGGCGGAGACTGTGGGCTTGAGAGTTGGAAGCTGGGCTTGGCCAGCGCCTTG
>LISA4Feb34 Long Island Sound field dinoflagellate proton-pump rhodopsin gene
CTGCAGCTGCCAAATGTGACAAAGAGCTACCGCACTGCCCTCACCATCACTGGAATTGTTACCTTGATCGCTACTTACCATTACATCCGCATCTTCAACTCCTGGTCTGAGGCCTTCACAGTGGCGAGCAAGGACGGGGGCGACTACGAGGTGAAGCTCACGGGGGCTCCCTTCAATGACGGCTACCGTTACGTGGACTGGCTGCTGACTGTGCCTCTGCTGCTGATCGAGTTGATCCTGGTGATGAAGCTGCCGCAGGCGGAGACTGTGAGCTTGAGAGTTGGAAGCTGGGCTTGGCCAGCGCCTTG
>LISA4Feb35 Long Island Sound field dinoflagellate proton-pump rhodopsin gene
CTGCAGCTGCCAAATGTGACAAAGAGCTACCGCACTGCCCTCACCATCACTGGAATTGTTACCTTGATCGCTACTTACCATTACATCCGCATCTTCAACTCCTGGTCTGAGGCCTTCACAGTGGCGAGCAAGGACGGGGGCGACTACGAGGTGAAGCTCACGGGGGCTCCCTTCAATGACGGCTACCGTTACGTGGACTGGCTGCTGACTGTGCCTCTGCTGCTGATCGAGTTGATCCTGGTGATGAAGCTGCCgCAGGCGGAGACTGTGAGCTTGAGAGTTGGAAGCTGGGCTTGGCCAGCGCCTTG
>LISA4Feb36 Long Island Sound field dinoflagellate proton-pump rhodopsin gene
CTGCAGCTGCCAAATGTGACAAAGAGCTACCGCACTGCCCTCACCATCACTGGAATTGTTACCTTGATCGCTACTTACCATtACATCCGCATCTTCAACTCCTGGTCTGAGGCCTTCACAGTGGCGAGCAAGGACGGGGGCGACTACGAGGTGAAGCTCACGGGGGCTCCCTTCAATGACGGCTACCGTTACGTGGACTGGCTGCTGACTGTGCCTCTGCTGCTGATCGAGTTGATCCTGGTGATGAAGCTGCCGCAGGCGGAGACTGTGAGCTTGAGAGTTGGAAGCTGGGCTTGGCCAGCGCCTTG
>LISH4Feb1 Long Island Sound field dinoflagellate proton-pump rhodopsin gene
TTGCAGGTTCCGAATGTGACGAAGAGCTACCGCACGGCGCTGACCATCACTGGCATTGTGACATTGATCGCGACGTACCACTACTTCAGGATCTTCAACTCGTGGGTGGAGGCATTCGAGGTGAAGAATGTGGATGGTGGTGACTACATGGTGACGCTTACCGGTGCTCCCTTCAACGATGGCTACCGCTACGTGGATTGGCTTCTGACGGTGCCTCTGTTGTCGATCGAGCTCATTCTCGTGATGAAGTTGCCCGCTGAGCAGACTAAAAGCCTGAGCTGGAGCTTGGGCGCAGCTTCCGCCTTG
>LISH4Feb2 Long Island Sound field dinoflagellate proton-pump rhodopsin gene
TTGCAGGTTCCGAATGTGACGAaGAGCTACCGCACGGCGCTGACCATCACTGGCATTGTGACATTGATCGCGACGTACCACTACTTCAGGATCTTCAACTCGTGGGTGGAGGCATTCGAGGTGAAGAATGTGGATGGTGGTGACTACATGGTGAGGCTTACCGGTGCTCCCTTCaACGATGGCTACCGCTACGTGGATTGGCTTCTGACGGTGCCTCTGCTGTTGATCGAGCTCATTCTCGTGATGAAGTTGCCCGCTGAGCAGACGAAAAGCCTGAGCTGGAGCTTGGGCGCAGCTTCCGCCTTG
>LISH4Feb3 Long Island Sound field dinoflagellate proton-pump rhodopsin gene
TTGCAGGTTCCGaATGTGACGAAGAGCTACCGCACGGCGCTGACCATCACTGGCATTGTGACATTGATCGCGACGTACCACTACTTCAGGATCTTCAACTCGTGGGTGGAGGCATTCGAGGTGAAGAATGTGGATGGTGGTGACTACATGGTGACACTTACTGGTGCTCCCTTCAACGATGGCTACCGCTACGTGGATTGGCTTCTGACGGTGCCTCTGTTGTTGATCGAGCTCATTCTCGTGATGAAGTTGCCCGCTGAGCAGACGAAAAGCCTGAGCTGGAGCTTGGGCGCAGCTTCCGCCTTG
>LISH4Feb4 Long Island Sound field dinoflagellate proton-pump rhodopsin gene
TTGCAGTTGGGAAACGTCACGAAGAACTACCGCACGGCACTTACCATCACTGGCATCGTGACCTTCATCGCGACGTACCACTACTTCCGGATCTTCAACTCTTGGGTTGAGGCCTTCGACGTGGCGAACAAAGATGGAGGTGCTTATGAGGTTTCTCTGACTGGGGCTCCCTTTAATGACGCCTACCGATATGTTGATTGGCTCCTGACGGTGCCCTTGTTGTTGGTGGAGTTGATTCTCGTGATGAAGTTGCCGGAGGAGCAGACGCGGAGCTTGAGCTGGAGCTTGGGCTCAGCCTCGGCCTTG
>LISH4Feb5 Long Island Sound field dinoflagellate proton-pump rhodopsin gene
TTGCAGGTTCCGAATGTGACGAAGAGCTACCGCACGGCGCTGACCATCACTGGCATTGTGACATTGATCGCGACTTACCACTACTTCAGGATCTTCAACTCGTGGGTGGAGGCATTCGAGGTGAAGAACAAGGATGGTGGTGACTACATGGTGACGCTTACCGGTGCTCCCTTCAACGATGGCTACCGCTACGTTGATTGGCTTCTGACGGTGCCTCTGTTGTTGATCGAGCTCATTCTCGTGATGAAGTTGCCCGCTGAGGAGACGAAAAGCCTGAGCTGGAGCTTGGGCGCAGCTTCCGCCTTG
>LISH4Feb6 Long Island Sound field dinoflagellate proton-pump rhodopsin gene
TTGCAGGTTCCGAATGTGACGAAGAGCTACCGCACGGCGCTGACCATCACTGGCATTGTGACATTGATCGCGACGTACCACTATTTCAGGATCTTCAACTCGTGGGTGGAGGCATTCGAGGTGAAGAATGTGGATGGTGGTGACTACATGGTGACGCTTACCGGTGCTCCCTTCAACGATGGCTACCGCTACGTGGATTGGCTTCTGACGGTGCCTCTGCTGTTGATCGAGCTCATTCTCGTGATGAAGTTGCCCGCTGAGCAGACGAAAAGCCTGAGCTGGAGCTTGGGCGCAGCTTCCGCCTTG
>LISH4Feb7 Long Island Sound field dinoflagellate proton-pump rhodopsin gene
TTGCAGGTTCCGAATGTGACGAAGAGCTACCGCACGGCGCTGACCATCACTGGCATTGTGACGTTGATCGCGACGTACCACTACTTCAGGATCTTCAACTCGTGGGTGGAGGCATTCGAGGTGAAGAACAAGGATGGTGGTGACTACATGGTGACACTCACCGGTGCTCCCTTCAACGATGGCTACCGCTACGTGGATTGGCTTCTGACGGTGCCTCTGTTGTTGATCGAGCTCATTCTCGTGATGAAGTTGCCCGCTGAGCAGACGAAAAGCCTGAGCTGGAGCTTGGGTGCAGCTTCCGCCTTG
>LISH4Feb8 Long Island Sound field dinoflagellate proton-pump rhodopsin gene
TTGCAGGTTCCGAATGTGACGAAGAGCTACCGCACGGCGCTGACCATCACTGGCATTGTGACATTGATCGCGACGTACCACTACTTCAGGATCTTCAACTCGTGGGTGGAGGCATTCGAGGTGAAGAACAAGGATGGTGGTGACTACATGGTGACGCTTACCGGTGCTCCCTTCAACGATGGCTACCGCTACGTTGATTGGCTTCTGACGGTGCCTCTGTTGTTGATCGAGCTCATTCTCGTGATGAAGTTGCCCGCTGAGCAGACGaAAAGCCTGAGCTGGAGCTTGGGCGCAGCTTCCGCCtTG
>LISH4Feb9 Long Island Sound field dinoflagellate proton-pump rhodopsin gene
TTGCAGGTTCCGAATGTGACGAAGAGCTACCGCACAGCGCTGACCATCACTGGCATTGTGACATTGATCGCGACGTACCACTACTTCAGGATCTTCAACTCGTGGGTGGAGGCATTCGAGGTGAAGAATGTGGATGGTGGTGACTACATGGTGACGCTTACCGGTGCTCCCTTCAACGATGGCTACCGCTACGTTGATTGGCTTCTGACGGTGCCTCTGTTGTTGATCGAGCTCATTCTCGTGATGAAGTTGCCCGCTGAGCAGACGAAAAGCCTAAGCTGGAGCTTGGGCGCAGCTTCCGCCTTG
>LISH4Feb10 Long Island Sound field dinoflagellate proton-pump rhodopsin gene
TTGCAGGTTCCGAATGTGACGAAGAGCTACCGCACGGCGCTGACCATCACTGGCATTGTGACATTGATCGCGACGTACCACTACTTCAGGATCTTCAACTCGTGGGTGGAGGCATTCGAGGTGAAGAATGTGGATGGTGGTGACTACATGGTGAGGCTTACCGGTGCTCCCTTCAACGATGGCTACCGCTACGTGGATTGGCTTCTGACGGTGCCTCTGTTGTTGATCGAGCTCATTCTCGTGATGAAGTTGCCCGCTGAGCAGACGAAAAGCCTGAGCTGGAGCTTGGGCGCGGCTTCCGCCTTG
>LISH4Feb11 Long Island Sound field dinoflagellate proton-pump rhodopsin gene
TTGCAGGTTCCGAATGTGACGAAGAGCTACCGCACGGCGCTGACCATCACTGGCATTGTGACATTGATCGCGACGTACCACTACTTCAGGATCTTCAACTCGTGGGTGGAGGCATTCGAGGTGAAGAATGTGGATGGTGGTGACTACATGGTGAGGCTTACCGGTGCTCCCTTCAACGATGGCTACCGCTACGTGGATTGGCTTCTGACGGTGCCTCTGCTGTTGATCGAGCTCATTCTCGTGATGaAGCTGCCCGCTGAGCAGACGAAAAGCCTGAGCTGGAGCTTGGGCGCGGCTTCCGCCTTG
>LISH4Feb12 Long Island Sound field dinoflagellate proton-pump rhodopsin gene
CTCCAGCTCCGCAACGTGAGCAAGAACTACCAAACCGCTGTCATCATCACTGGATCGGTCACGTGTATTGCGACCTACCACTACCTCCGCATGTTCAACTCCTGGGTTGACGCGTTTGTTGTGAAGTCACCAGGAGCCGGCCAGAACTACGAGGTTACGCTGTCAGGGACTCCCTTCAACGATGCCTACCGCTATGTGGACTGGCTCTTGACCGTGCCGCTCTTGTTGATCGAGCTCGTCTTGGTGATGAAGTTGCCCAAGGCCGAAACCACGAGGCTAAGCTGGCAGTTGGGATTGGCCTCTGCCGCG
>LISH4Feb13 Long Island Sound field dinoflagellate proton-pump rhodopsin gene
CTCCAGCTCCGCAACGTGAGCAAGAACTACCAAACCGCTGTCATCATCACTGGATCGGTCACGTGTATCGCGACCTACCACTACCTCCGCATGTTCAACTCCTGGGTTGACGCGTTTGTTGTGAAGTCACCAGGAGCCGGCCAGAACTACGAGGTTACGCTGTCAGGGACTCCCTTCAACGATGCCTACCGCTATGTGGACTGGCTCTTGACCGTGCCGCTCTTGTTGATCGAGCTCGTCCTGGTGATGAAGTTGCCCAAGGCCGAAACCACGAGGCTAAGCtGGCAGTTGGGATTGGCCTCTGCCGCG
>LISH4Feb14 Long Island Sound field dinoflagellate proton-pump rhodopsin gene
TTGCAGGTTCCGAATGTGACGAAGAGCTACCGCACAGCGCTGACCATCACTGGCATTGTGACGTTGATCGCGACGTACCACTACTTCAGGATCTTCAACTCGTGGGTGGAGGCATTCGAGGTGAAGAATGTGGATGGTGGTGACTACATGGTGACGCTTACCGGTGCTCCCTTCAACGATGGCTACCGCTACGTTGATTGGCTTCTGACGGTGCCTCTGTTGTTGATCGAGCTCATTCTCGTGATGAAGTTGCcCGCTGAGCAGACGAAAAGCCTGAGCTGGAGCTTGGGCGCGGCTTCCGCCTTG
>LISH4Feb15 Long Island Sound field dinoflagellate proton-pump rhodopsin gene
TTGCAGGTTCCGAATGTGACGAAGAGCTACCGcACGGCGCTGACCATCACTGGCATTGTGACATTGATCGCGACGTACCACTACTTCAGGATCTTCAACTCGTGGGTGGAGGCATTCGAGGTGAAGAATGTGGATGGTGGTGACTACATGGTGAGGCTTACCGGTGCTCCCTTCAACGATGGCTACCGCTACGTGGATTGGCTTCTGACGGTGCCTCTGCTGTTGATCGAGCTCATTCTCGTGATGAAGTTGCCCGCTGAGCAGACGAAAAGCCTGAGCTGGAGCTTGGGCGCAGCTTCCGCCTTG
>LISH4Feb16 Long Island Sound field dinoflagellate proton-pump rhodopsin gene
TTGCAGTTGGGAAACGTCACGAAGAACTACCGCACGGCACTTACCATCACTGGCATCGTGACCTTCATCGCGACGTACCACTACTTCCGGATCTTCAACTCTTGGGTTGAGGCCTTCGACGTGGCGAACAAAGATGGAGGTGCTtATGAGGTTTCTCTGACTGGGGCTCCCtTTAATGACGCCTACCGATATGTTGATTGGCTCTTGACGGTGCCCTTGTTGTTGGTGGAGTTGATTCTCGTGATGAAGTTGCCGGAGGAGCAGACGCGGAGCTTGAGCTGGAGCTTGGGCTCAGCCTCGGCCTTG
>LISH4Feb17 Long Island Sound field dinoflagellate proton-pump rhodopsin gene
TTGCAGGTTCCGAATGTGACGAAGAGCTACCGCACGGCGCTGACCATCACTGGCATTGTGACGTTGATCGCGACCTACCACTACTTCAGGATCTTCAACTCGTGGGTgGAGGCATTCGAGGTGAAGAACAAGGATGGTGGTGaCTACATGgTGACACTCACCGGTGCTCCCTTCAACGATGGCTACCGCTACGTGGATTGGCTTCTGACGGTGCCTCTGTTGTTGATCGAGCTCATTCTCGTGATGAAGCTGCCCGCTGAGGAGACGAAAAGCCTGAGCTGGAGCTTGGGCGCAGCTTCCGCCTTG
>LISH4Feb18 Long Island Sound field dinoflagellate proton-pump rhodopsin gene
CTCCAGCTCCGCAACGTGAGCAAGaACTACCAAACCGCTGTCATCATCACTGGATCGGTCACGTGTATTGCGACCTACCACTACCTCCGCATGTTCAACTCCTGGGTTGACGCGTTTGTTGTGAAGTCACCAGGAGCCGGCCAGAACTACGAGGTTACGCTGTCAGGGACTCCCTTCAACGATGCCTACCGCTATGTGGACTGGCTCTTGACCGTGCCGCTCTTGTTGATCGAGCTCGTCTTGGTGATGAAGTTGCCCAAGGCCGAAACCACGAGGCTAAGCTGGCAGTTGGGATTGGCCTCTGCCGCG
>LISH4Feb19 Long Island Sound field dinoflagellate proton-pump rhodopsin gene
TTGCAGGTTCCGAATGTGACGAAGAGCTACCGCACGGCGCTGACCATCACTGGCATTGTGACATTGATCGCGACGTACCACTATTTCAGGATCTTCAACTCGTGGGTGGAGGCATTCGAGGTGAAGAATGTGGATGGTGGTGACTACATGGTGAGGCTTACCGGTGCTCCCTTCAACGATGGCTACCGCTACGTTGATTGGCTTCTGACGGTGCCTCTGTTGTTGATCGAGCTCATTCTCGTGaTGAAGTTGCCCGCTGAGCAGACGAAAAGCCTGAGCTGGAGCTTGGGCGCGGCTTCCGCCTTG
>LISH4Feb20 Long Island Sound field dinoflagellate proton-pump rhodopsin gene
TTGCAGGTTCCGAATGTGACGAAGAGCTACCGCACAGCGCTGACCATCACTGGCATTGTGACGTTGATCGCGACGTACCACTACTTCAGGATCTTCAACTCGTGGGTGGAGGCATTCGAGGTGAAGAATGTGGATGGTGGTGACTACATGGTGAGGCTTACCGGTGCTCCCTTCAACGATGGCTACCGCTACGTGGATTGGCTTCTGACGGTGCCTCTGTTGTTGATCGAGCTCATTCTCGTGATGAAGTTGCCCGCTGAGCAGACGAAAAGCCTGAGCTGGAGCTTGGGTGCAGCTTCCGCCTTG
>LISH4Feb21 Long Island Sound field dinoflagellate proton-pump rhodopsin gene
TTGCAGGTTCCGAATGTGACGAAGAGCTACCGCACAGCGCTGACCATCACTGGCATTGTGACATTGATCGCGACGTACCACTACTTCAGGATCTTCAACTCGTGGGTGGAGGCATTCGAGGTGAAGAATGTGGATGGTGGTGACTACATGGTGACGCTTACCGGTGCTCCCTTCAACGATGGCTACCGCTACGTTGATTGGCTTCTGACGGTGCCTCTGTTGTTGATCGAGCTCATTCTCGTGATGAAGTTGCCCGCTGAGCAGACGAAAAGCCTAAGCTGGAGCTTGGGCGCAGCTTCCGCCTTG
>LISH4Feb22 Long Island Sound field dinoflagellate proton-pump rhodopsin gene
CTCCAGCTCCGCAACGTGAGCAAGAACTACCAAACCGCTGTCATCATCACTGGATCGGTCACGTGTATTGCCACCTATCACTACCTCCGCATGTTCAACTCCTGGGTTGACGCGTTTGTTGTGAAGTCACCAGGACCTAGCCAGAACTACGAGGTTACGCTGTCAGGGACTCCCTTCAACGATGCCTACCGCTATGTGGACTGGCTCTTGACCGTACCGCTCTTGTTGATCGAGCTCGTCTTGGTGATGAAGTTGCCCAAGGCCGAAACAACGAGGCTAAGCTGGCAGTTGGGATTGGCCTCTGCCGCG
>LISH4Feb23 Long Island Sound field dinoflagellate proton-pump rhodopsin gene
ATTGAGATTGGTAACGTCCACAAGAAGTACCGTGTCGCTCTGTCCATCACTGGCTTGGTGACGGCCATTGCTTGCTACCACTACGTCCGTATCTTCAACTCATGGAACGATGCGTTCGGCGTGCACGCAGGTCACGATGGCAATTACGTGGTGTCTCTCACCGGTGCGCCATCCAACGATGCTTACCGTTACGTCGATTGGCTCTTGACCGTCCCTCTCTTGCTCATTGAGTTGATCTTGGTTATGGGACTCCCAGCTGACCAGACCGCCTCTTTGTCCTGGCAGTTGGGTCTCGCCTCAGCCGTG
>LISH4Feb24 Long Island Sound field dinoflagellate proton-pump rhodopsin gene
CTTCAGATCCCGAACGTCGCGAAGGGCTACCGCACGGCACTGACGATCACGGGCATCGTGACGCTCATTGCCACGTACCACTACTTCCGCATCTTCAACTCGTGGACCGAGGCCTTCGAGGTCACGAACAAATCGGGCGGTGGATACACGGTCACGCCTTCCGGTGCCCCCTTCAACGATGCTTACCGATACGTTGATTGGCTTTTGACGGTGCCCCTGCTGCTCATCGAGCTGATCTTGGTGATGAAGTTGCCGGCTGATGAGACCTCGAAGTTGAGCTGGAACTTGGGCACGGCGGCCGCCGTG
>LISH4Feb25 Long Island Sound field dinoflagellate proton-pump rhodopsin gene
TTGCAGGTTCCGAATGTGACGAAGAGCTACCGCACGGCGCTGACCATCACTGGCATTGTGACATTGATCGCGACGTACTACTTCAGGATCTTCAACTCGTGGGTGGAGGCATTCGAGGTGAAGAATGTGGATGGTGGTGACTACATGGTGACGCTTACCGGTGCTCCCTTCAACGATGGCTACCGCTACGTTGATTGGCTTCTGACGGTGCCGCTGCTGTTGATCGAGCTCATTCTCGTGATGAAGTTGCCCGCTGAGCAGACGAAAAGCCTGAGCTGGAGCTTGGGCGCAGCTTCCGCCTTG
>LISH4Feb26 Long Island Sound field dinoflagellate proton-pump rhodopsin gene
TTGCAGGTTCCGAATGTGACGAAGAGCTACCGCACAGCGCTGACCATCACTGGCATTGTGACGTTGATCGCGACGTACCACTACTTCAGGATCTTCAACTCGTGGGTGGAGGCaTTCGAGGTGAAGAATGTGGATGGTGGTGACTACAAGGTGACGCTTACCGGTGCTCCCTTCAACGATGGCTACCGCTACGTGGATTGGCTTCTGACGGTGCCTCTGCTGTTGATCGAGCTCATTCTCGTGATGAAGTTGCCCGCTGAGCAGACGAAAAGCCTGAGCTGGAGCTTGGGCGCGGCTTCCGCCTTG
>LISH4Feb27 Long Island Sound field dinoflagellate proton-pump rhodopsin gene
CTCCAGCTCCGCAACGTGAGCAAGAACTACCAAACCGCTGTCATCATCACTGGATCGGTCACGTGTATTGCCACCTATCACTACCTCCGCATGTTCAACTCCTGGGTTGACGCGTTTGTTGTGAAGTCACCAGGACCTAGCCAGAACTACGAGGTTACGCTGTCAGGGACTCCCTTCAACGATGCCTACCGCTATGTGGACTGGCTCTTGACCGTACCGCTCTTGTTGATCGAGCTCGTCTTGGTGATGAAGTTGCCCAAGGCCGAAACCACGAGGCTAAGCTGGCAGTTGGGATTGGCCTCTGCCGCG
>LISH4Feb28 Long Island Sound field dinoflagellate proton-pump rhodopsin gene
TTGCAGGTtCCGAATGTGACGAAGAGCTACCGCACGGCGCTGACCATCACTGGCATTGTGACATTGATCGCGACGTACCACTACTTCAGGATCTTCAACTCGTGGGTGGAGGCATTCGAGGTGAAGAATGTGGACGGTGGTGACTACATGGTGAGGCTTACCGGTGCTCCCTTCAACGATGGCTACCGCTACGTGGACTGGCTTCTGACGGTGCCTCTGTTGTTGATCGAGCTCATTCTCGTGATGAAGTTGCCCGCTGAGCAGACGAAAAGCCTGAGCTGGAGCTTGGGCGCGGCTTCCGCCTTG
>LISH4Feb29 Long Island Sound field dinoflagellate proton-pump rhodopsin gene
TTGCAGTTGGGAAACGTCACGAAGAACTACCGCACGGCACTTACCATCACTGGCATCGTGACCTTCATCGCGACGTACCACTACTTCCGGATCTTCAACTCTTGGGTTGAGGCCTTCGACGTGGCGAACAAAGATGGAGGTGCTTATGAGGTTTCTCTGACTGGGGCTCCCTTTAATGACGCCTACCGATATGTTGATTGGCTCCTGACGGTGCCCTTGTTGTTGGTGGAGTTGATTCTCGTGATGAAGTTGCCGGAGGAGCAGACGCGGAGCTTGAGCTGGAGCTTGGGCTCAGCCTCGGCCTTG
>LISH4Feb30 Long Island Sound field dinoflagellate proton-pump rhodopsin gene
TTGCAGTTGGGAAACGTCACGAAGAACTACCGCACGGCACTTACCATCACTGGCATCGTGACCTTCATCGCGACGTACCACTACTTCCGGATCTTCAACTCTTGGGTTGAGGCCTTCGACGTGGCGAACAAAGATGGAGGTGCTTATGAGGTTTCTCTGACTGGGGCTCCCTTTAATGACGCCTACCGATATGTTGATTGGCTCCTGACGGTGCCCTTGTTGTTGGTGGAGTTGATTCTCGTGATGAAGTTGCCGGAGGAGCAGACGCGGAGCTTGAGCTGGAGCTTGGGCTCAGCCTCGGCCTTG
>LISH4Feb31 Long Island Sound field dinoflagellate proton-pump rhodopsin gene
TTGCAGGTTCCGAATGTGACGAAGAGCTACCGCACGGCGCTGACCATCACTGGCATTGTGACATTGATCGCGACGTACCACTACTTCAGGATCTTCAACTCGTGGGTGGAGGCATTCGAGGTGAAGAACAAGCATGGTGGTGACtacatggtgacGCTTACCGGTGCTCCCTTCAACGATGGCTACCGCTACGTGGACTGGCTTCTGACGGTGCCTCTGTTGTTGATCGAGCTCATTCTCGTGATGAAGTTGCCCGCTGAGCAGACGAAAAGCCTGAGCTGGAGCTTGGGCGCAGCTTCCGCCTTG
>LISH4Feb34 Long Island Sound field dinoflagellate proton-pump rhodopsin gene
TTGCAGGTTCCGAAAGTGACGAAGAGCTACCGCACGGCGCTGACCATCACTGGCATTGTGACATTGATCGCGGCGTGCCACTACTTCAGGATCTTCAACTCGTGGGTGGAGGCATTCGGGGTGGAGAACAGGGATGGTGGTGACTACGTGATGCTGCTTACCGGTGCTCCCTTCAGCGATGGCTACCGCTGCGTGGATCGGCTTCTGACGGTGCCTCTGATGATCGAGCTCATTCTCGTGATGAAGTTGCCCGCTGAGCAGACgAAAAGCCTGAGCTGGAGCTTGGGCGCGGCTTCCGCCTTG
>LISH4Feb35 Long Island Sound field dinoflagellate proton-pump rhodopsin gene
TTGCAGGTTCCGAATGTGACGAAGAGCTACCGCACGGCGCTGACCATCGCTGGCATTGTGACATTGATCGCGACGTACCACTATTTCAGGATCTTCAACTCGTGGGTGGAGGCATTCGAGGTGAAGAATGTGGATGGTGGTGACTACATGGTGAGGCTTACCGGTGCTCCCTTCAACGATGGCTACCGCTACGTGGATTGGCTTCTGACGGTGCCTCTGCTGTTGATCgAGCTCATTCTCGTGATGAAGTTGCCCGCTGAGCAGACGAAAAGCCTGAGCTGGAGCTTGGGCGCAGCTTCCGCCTTG
>LISH4Feb36 Long Island Sound field dinoflagellate proton-pump rhodopsin gene
TTGCAGTTGGGAAACGTCACGAAGAACTACCGCACGGCACTTACCATCACTGGCATCGTGACCTTCATCGCGACGTACCACTACTTCCGGATCTTCAACTCTTGGGTTGAGGCCTTCGACGTGGCGAACAAAGATGGAGGTGCTTATGAGGTTTCTCTGACTGGGGCTCCCTTTAATGACGCCTACCGATATGTTGATTGGCTCTTGACGGTGCCCCTGTTGTTGGTGGAGTTGATTCTCGTGATGAAGTTGCCGGAGGAGCAGACGCGGAGCTTGAGCTGGAGCTTGGGCTCAGCCTCGGCCTTG
>LISA4Aug1 Long Island Sound field dinoflagellate proton-pump rhodopsin gene
CTGCAGCTGCCAAATGTGACAAAGAGCTACCGCACTGCCCTCACCATCACTGGAATTGTTACCTTGATCGCTACTTACCATTACATCCGCATCTTCAACTCCTGGTCTGAGGCCTTCACAGTGGCGAGCAAGGACGGGGGCGACTACGAGGTGAAGCTCACGGGGGCTCCCTTCAATGACGGCTACCGTTACGTGGACTGGCTGCTGACTGTGCCTCTGCTGCTGATCGAGTTGATCCTGGTGATGAAGCTGCCGCAGGCTGAGACTGTGAGCTTGAGTTGGAAGCTGGGCTTGGCCAGCGCCTtG
>LISA4Aug2 Long Island Sound field dinoflagellate proton-pump rhodopsin gene
CTGCAGCTGCCAAATGTGACAAAGAGCTACCGCACTGCCCTCACCATCACTGGAATTGTTACCTTGATCGCTACTTACCATTACATCCGCATCTTCAACTCCTGGTCTGAGGCCTTCACAGTGGCGAGCAAGGACGGGGGCGACTACGAGGTGAAGCTCACGGGGGCTCCCTTCAATGACGGCTACCGTTACGTGGACTGGCTGCTGACTGTGCCTCTGCTGCTGATCGAGTTGATCCTGGTGATGAAGCTGCCGCAGGCTGAGACTGTGAGCTTGAGTTGGAAGCTGGGCTTGGCCAGCGCCTTG
>LISA4Aug3 Long Island Sound field dinoflagellate proton-pump rhodopsin gene
CTGCAGCTGCCAAATGTGACAAAGAGCTACCGCACTGCCCTCACCATCACTGGAATTGTTACCTTGATCGCTACTTACCATTACATCCGCATCTTCAACTCCTGGTCTGAGGCCTTCACAGTGGCGAGCAAGGACGGGGGCGACTACGAGGTGAAGCTCACGGGGGCTCCCTTCAATGACGGCTACCGTTACGTGGACTGGCTGCTGACTGTGCCTCTGCTGCTGATCGAGTTGATCCTGGTGATGAAGCTGCCGCAGGCTGAGACTGTGAGCTTGAGTTGGAAGCTGGGCTTGGCCAGCGCCTTG
>LISA4Aug4 Long Island Sound field dinoflagellate proton-pump rhodopsin gene
CTGCAGCTGCCAAATGTGACAAAGAGCTACCGCACTGCCCTCACCATCACTGGAGTTGTTACCTTGATCGCTACTTACCATTACATCCGCATCTTCAACTCCTGGTCTGAGGCCTTCACAGTGGCGAGCAAGGACGGGGGCGACTACGAGGTGAAGCTCACGGGGGCTCCCTTCAATGACGGCTACCGTTACGTGGACTGGCTGCTGACTGTGCCTCTGCTGCTGATCGAGTTGATCCTGGTGATGAAGCTGCCGCAGGCTGAGACTGTGAGCTTGAGTTGGAAGCTGGGCTTGGCCAGCGCCTTG
>LISA4Aug5 Long Island Sound field dinoflagellate proton-pump rhodopsin gene
CTGCAGCTGCCAAATGTGACAAAGAGCTACCGCACTGCCCTCACCATCACTGGAATTGTTACCTTGATCGCTACTTACCATTACATCCGCATCTTCAACTCCTGGTCTGAGGCCTTCACAGTGGCGAGCAAGGACGGGGGCGACTACGAGGTGAAGCTCACGGGGGCTCCCTTCAATGACGGCTACCGTTACGTGGACTGGCTGCTGACTGTGCCTCTGCTGCTGATCGAGTTGATCCTGGTGATGAAGCTGCCGCAGGCTGAGACTGTGAGCTTGAGTTGGAAGCTGGGCTTGGCCAGCGCCTTG
>LISA4Aug6 Long Island Sound field dinoflagellate proton-pump rhodopsin gene
ATTCAGGTGGGGAACGTGTCGAAGAGCTACAGGACGGCCTTGACGATCACCGGCATCGTGACCTTCATCGCCACATACCATTATGTGAGGATCTTCAATTCCTGGGTCGATGCCTTCGACGTCAGCAACAAGGACGGCGGTGATTACACGGTGCAGCTCACGGGAGCTCCCTTCAACGATGCCTACCGTTACGTGGACTGGTTGCTGACGGTGCCCTTGTTGCTCATCGAGTTGATCTTAGTGATGAAGTTGCCTGAGGAGCAGACGAAGTCTTTGAGCTGGAGCTTGGGCACCGCCTCGGCCGTG
>LISA4Aug7 Long Island Sound field dinoflagellate proton-pump rhodopsin gene
CTGCAGCTGCCAAATGTGACAAAGAGCTACCGCACTGCCCTCACCATCACTGGAGTTGTTACCTTGATCGCTACTTACCATTACATCCGCATCTTCAACTCCTGGTCTGAGGCCTTCACAGTGGCGAGCAAGGACGGGGGCGACTACGAGGTGAAGCTCACGGGGGCTCCCTTCAATGACGGCTACCGTTACGTGGACTGGCTGCTGACTGTGCCTCTGCTGCTGATCGAGTTGATCCTGGTGATGAAGCTGCCGCAGGCTGAGACTGTGAGCTTGAGTTGGAAGCTGGGCTTGGCCAGCGCCTTG
>LISA4Aug8 Long Island Sound field dinoflagellate proton-pump rhodopsin gene
CTGCAGCTGCCAAATGTGACAAAGAGCTACCGCACTGCCCTCACCATCACTGGAATTGTTACCTTGATCGCTACTTACCATTACATCCGCATCTTCAACTCCTGGTCTGAGGCCTTCACAGTGGCGAGCAAGGACGGGGGCGACTACGAGGTGAAGCTCACGGGGGCTCCCTTCAATGACGGCTACCGTTACGTGGACTGGCTGCTGACTGTGCCTCTGCTGCTGATCGAGTTGATCCTGGTGATGAAGCTGCCGCAGGCTGAGACTGTGAGCTTGAGTTGGAAGCTGGGCTTGGCCAGCGCCTTG
>LISA4Aug9 Long Island Sound field dinoflagellate proton-pump rhodopsin gene
ATTCAGGTGGGGAACATGTCGAAGAGCTACAGGACGGCCTTGACGATCACCGGCATCGTGACCTTCATCGCCACATACCATTATGTGAGGATCTTCAATTCCTGGGTCGATGCCTTCGACGTCAGCAACAAGGACGGCGGTGATTACACGGTGCAGCTCACGGGAGCTCCCTTCAACGATGCCTACCGTTACGTGGACTGGTTGCTGACGGTGCCCTTGTTGCTCATCGAGTTGATCTTAGTGATGAAGTTGCCTGAGGAGCAGACGAAGTCTTTGAGCTGGAGCTTGGGCACCGCCTCGGCCTTG
>LISA4Aug10 Long Island Sound field dinoflagellate proton-pump rhodopsin gene
CTGCAGCTGCCAAATGTGACAAAGAGCTACCGCACTGCCCTCACCATCACTGGAATTGTTACCTTGATCGCTACTTACCATTACATCCGCATCTTCAATTCCTGGTCTGAGGCCTTCACAGTGGCGAGCAAGGACGGGGGCGACTaCGAGGTGAAGCTCACGGGGGCTCCCTTCAATGACGGCTACCGTTACGTGGACTGGCTGCTGACTGTGCCTCTGCTGCTGATCGAGTTGATCCTGGTGATGAAGCTGCCGCAGGCTGAGACTGTGAGCTTGAGTTGGAAGCTGGGCTTGGCCAGCGCCTTG
>LISA4Aug11 Long Island Sound field dinoflagellate proton-pump rhodopsin gene
CTGCAGCTGCCAAATGTGACAAAGAGCTACCGCACTGCCCTCACCATCACTGGAATTGTTACCTTGATCGCTACTTACCATTACATCCGCATCTTCAATTCCTGGTcTGAGGCCTTCACAGTGGCGAGCAAGGACGGGGGCGACTACGAGGTGAAGCTCACGGGGGCTCCCTTCAATGACGGCTACCGTTACGTGGACTGGCTGCTGACTGTGCCTCTGCTGCTGATCGAGTTGATCCTGGTGATGAAGCTGCCGCAGGCTGAGACTGTGAGCTTGAGTTGGAAGCTGGGCTTGGCCAGCGCCTTG
>LISA4Aug12 Long Island Sound field dinoflagellate proton-pump rhodopsin gene
CTGCAGCTGCCAAATGTGACAAAGAGCTACCGCACTGCCCTCACCATCACTGGAATTGTTACCTTGATCGCTACTTACCATTACATCCGCATCTTCAACTCCTGGTCTGAGGCCTTCACAGTGGCGAGCAAGGACGGGGGCGACTACGAGGTGAAGCTCACGGGGGCTCCCTTCAATGACGGCTACCGTTACGTGGACTGGCTGCTGACTGTGCCTCTGCTGCTGATCGAGTTGATCCTGGTGATGAAGCTGCCGCAGGCTGAGACTGTGAGCTTGAGTTGGAAGCTGGGCTTGGCCAGCGCCTTG
>LISA4Aug13 Long Island Sound field dinoflagellate proton-pump rhodopsin gene
CTGCAGCTGCCAAATGTGACAAAGAGCTACCGCACTGCCCTCACCATCACTGGAATTGTTACCTTGATCGCTACTTACCATTACATCCGCATCTTCAATTCCTGGTCTGAGGCCTTCACAGTGGCGAGCAAGGATGGGGGCGACTACGAGGTGAAGCTCACGGGGGCTCCCTTCAATGACGGCTACCGTTACGTGGACTGGCTGCTGACTGTGCCTCTGCTGCTGATCGAGTTGATCCTGGTGATGAAGCTGCCGCAGGCTGAGACTGTGAGCTTGAGTTGGAAGCTGGGCTTGGCCAGCGCCTTG
>LISA4Aug14 Long Island Sound field dinoflagellate proton-pump rhodopsin gene
CTGCAGCTGCCAAATGTGACAAAGAGCTACCGCACTGCCCTCACCATCACTGGAATTGTTACCTTGATCGCTACTTACCATTACATCCGCATCTTCAACTCCTGGTCTGAGGCCTTCACAGTGGCGAGCAAGGACGGGGGCGACTACGAGGTGAAGCTCACGGGGGCTCCCTTCAATGACGGCTACCGTTACGTGGACTGGCTGCTGACTGTGCCTCTGCTGCTGATCGAGTTGATCCTGGTGATGAAGCTGCCGCAGGCTGAGACTGTGAGCTTGAGTTGGAAGCTGGGCTTGGCCAGCGCCTTG
>LISA4Aug15 Long Island Sound field dinoflagellate proton-pump rhodopsin gene
ATTCAGGTGGGGAACGTGTCGAAGAGCTACAGGACGGCCTTGACGATCACCGGCATCGTGACCTTCATCGCCACATACCATTATGTGAGGATCTTCAATTCATGGGTCGATGCCTTCGACGTCAGCAACAAGGACGGCGGTGATTACACGGTGCAGCTCACGGGAGCTCCCTTCAACGATGCCTACCGTTACGTGGACTGGTTGCTGACGGTGCCCTTGTTGCTCATCGAGTTGATCTTAGTGATGAAGTTGCCTGAGGAGCAGACGAAGTCTTTGAGCTGGAGCTTGGGCACCGCCTCGGCCGTG
>LISA4Aug16 Long Island Sound field dinoflagellate proton-pump rhodopsin gene
CTGCAGCTGCCAAATGTGACAAAGAGCTACCGCACTGCCCTCACCATCACTGGAATTGTTACCTTGATCGCTACTTACCATTACATCCGCAtCTTCAATTCCTGGTCTGAGGCCTTCACAGTGGCGAGCAAGGACGGGGGCGACTACGAGGTGAAGCTCACGGGGGCTCCCTTCAATGACGGCTACCGTTACGTGGACTGGCTGCTGACTGTGCCTCTGCTGCTGATCGAGTTGATCCTGGTGATGAAGCTGCCGCAGGCTGAGACTGTGAGCTTGAGTTGGAAGCTGGGCTTGGCCAGCGCCTTG
>LISA4Aug17 Long Island Sound field dinoflagellate proton-pump rhodopsin gene
CTGCAGCTGCCAAATGTGACAAAGAGCTACCGCACTGCCCTCACCATCACTGGAATTGTTACCTTGATCGCTACTTACCATTACATCCGCATCTTCAACTCCTGGTCTGAGGCCTTCACAGTGGCGAGCAAGGACGGGGGCGACTACGAGGTGAAGCTCACGGGGGCTCCCTTCAATGACGGCTACCGTTACGTGGACTGGCTGCTGACTGTGCCTCTGCTGCTGATCGAGTTGATCCTGGTGATGAAGCTGCCGCAGGCGGAGACTGTGAGCTTGAGTTGGAAGCTGGGCTTGGCCAGCGCCTTG
>LISA4Aug18 Long Island Sound field dinoflagellate proton-pump rhodopsin gene
CTGCAGCTGCCAAATGTGACAAAGAGCTACCGCACTGCCCTCACCATCACTGGAATTGTTACCTTGATCGCTACTTACCATTACATCCGCATCTTCAACTCCTGGTCTGAGGCCTTCACAGTGGCGAGCAAGGACGGGGGCGACTACGAGGTGAAGCTCACGGGGGCTCCCTTCAATGACGGCTACCGTTACGTGGACTGGCTGCTGACTGTGCCTCTGCTGCTGATCGAGTTGATCCTGGTGATGAAGCTGCCGCAGGCTGAGACTGTGAGCTTGAGTTGGAAGCTGGGCTTGGCCAGCGCCTTG
>LISA4Aug19 Long Island Sound field dinoflagellate proton-pump rhodopsin gene
CTGCAGCTGCCAAATGTGACAAAGAGCTACCGCACTGCCCTCACCATCACTGGAATTGTTACCTTGATCGCTACTTACCATTACATCCGCATCTTCaACTCCTGGTCTGAGGCCTTCACAGTGGCGAGCAAGGACGGGGGCGACTACGAGGTGAAGCTCACGGGGGCTCCCTTCAATGACGGCTACCGTTACGTGGACTGGCTGCTGACTGTGCCtCTGCTGCTGATCGAGTTGATCCTGGTGATGAAGCTGCCGCAGGCTGAGACTGTGAGCTTGAGTTGGAAGCTGGGCTTGGCCAGCGCCTTG
>LISA4Aug20 Long Island Sound field dinoflagellate proton-pump rhodopsin gene
CTGCAGCTGCCAAATGTGACAAAGAGCTACCGCACTGCCCTCACCATCACTGGAATTGTTACCTTGATCGCTACTTACCATTACATCCGCATCTTCAACTCCTGGTCTGAGGCCTTCACAGTGGCGAGCAAGGACGGGGGCGACTACGAGGTGAAGCTCACGGGGGCTCCCTTCAATGACGGCTACCGTTACGTGGACTGGCTGCTGACTGTGCCTCTGCTGCTGATCGAGTTGATCCTGGTGATGAAGCTGCCGCAGGCTGAGACTGTGAGCTTGAGTTGGAAGCTGGGCTTGGCCAGCGCCTTG
>LISA4Aug21 Long Island Sound field dinoflagellate proton-pump rhodopsin gene
ATTCAGGTGGGGAACGTGTCGAAGAACTACCGGACGGCCTTGACGATCACAGGCATCGTGACCTTCATCGCCACATACCACTACGTGAGGATCTTCAATTCTTGGGTCGATGCCTTCGACGTGAGCAACAAGGACGGCGGCGATTACAGGGTGAAGCTGACAGGCGCTCCCTTCAACGATGCCTACCGTTATGTGGACTGGTTGCTGACGGTTCCGTTGTTGCTCATTGAGTTGATCTTGGTCATGAAGTTGCCTGAGGCGCAAACGAAGTCCTTGAGCTGGACCTTGGGCCTTGCCTCGGCCTTG
>LISA4Aug22 Long Island Sound field dinoflagellate proton-pump rhodopsin gene
CTGCAGCTGCCAAATGTGACAAAGAGCTACCGCACTGCCCTCACCATCACTGGAATTGTTACCTTGATCGCTACTTACCATTACATCCGCATCTTCAATTCCCGGTCTGAGGCCTTCACAGTGGCGAGCAAGGACGGGGGCGACTACGAGGTGAAGCTCACGGGGGCTCCCTTCAATGACGGCTACCGTTACGTGGACTGGCTGCTGACTGTGCCTCTGCTGCTGATCGAGTTGATCCTGGTGATGAAGCTGCCGCAGGCTGAGACTGTGAGCTTGAGTTGGAAGCTGGGCTTGGCCAGCGCCTTG
>LISA4Aug23 Long Island Sound field dinoflagellate proton-pump rhodopsin gene
CTGCAGCTGCCAAATGTGACAAAGAGCTACCGCACTGCCCTCACCATCACTGGAATTGTTACCTTGATCGCTACTTACCATTACATCCGCATCTTCAATTCCCGGTCTGAGGCCTTCACGGTGTCGAGCAAGGACGGGGGCGACTACACAGTACAGCTCGCAGGGTCTCCCTTCAATGACGGCTACCGTTACGTGGACTGGCTGCTGACTGTGCCTCTGCTGCTGATCGAGTTGATCCTGGTGATGAAGCTGCCGCAGGCTGAGACTGTGAGCTTGAGTTGGAAGCTGGGCTTGGCCAGCGCCTTG
>LISA4Aug24 Long Island Sound field dinoflagellate proton-pump rhodopsin gene
CTGCAGCTGCCAAATGTGACAAAGAGCTACCGCACTGCCCTCACCATCACTGGAATTGTTACCTTGATCGCTACTTACCATTACATCCGCATCTTCAACTCCTGGTCTGAGGCCTTCACAGTGGCGAGCaAGGACGGGGGCGACTACGAGGTGAAGCTCACGGGGGCTCCCTTCAATGACGGCTACCGTTACGTGGACTGGCTGCTGACTGTGCCTCTGCTGCTGATCGAGTTGATCCTGGTGATGAAGCTGCCGCAGGCTGAGACTGTGAGCTTGAGTTGGAAGCTGGGCTTGGCCAGCGCCTTG
>LISA4Aug25 Long Island Sound field dinoflagellate proton-pump rhodopsin gene
CTGCAGCTGCCAAATGTGACAAAGAGCTACCGCACTGCCCTCACCGTCACTGGAATTGTTACCTtGATCGCTACCTACCATTACATCCGCATCTTCAATTCCTGGTCTGAGGCCTTCACAGTGGCGAGCAAGGACGGGGGCGACTACGAGGTGAAGCTCACGGGGGCTCCCTTCAATGACGGCTACCGTTACGTGGACTGGCTGCTGACTGTGCCTCTGCTGCTGATCGAGTTGATCCTGGTGATGAAGCTGCCGCAGGCTGAGACTGTGAGCTTGAGTTGGAAGCTGGGCTTGGCCAGCGCCTTG
>LISA4Aug26 Long Island Sound field dinoflagellate proton-pump rhodopsin gene
ATTCAGGTGGGGAACGTGTCGAAGAGCTACAGGACGGCCTTGACGATCACCGGCATCGTGACCTTCATCGCCACATACCATTATGTGAGGATCTTCAATTCCTGGGTCGATGCCTTCGACGTCAGCAACAAGGACGGCGGTGATTACACGGTGCAGCTCACGGGAGCTCCCTTCAACGATGCCTACCGTTACGTGGACTGGTTGCTGACGGTGCCCTTGTTGCTCAtCGAGTTGATCTTAGTGATGAAGTTGCCTGAGGAGCAGACGAAGTCTTTGAGCTGGAGCTTGGGCACCGCCTCGGCCGTG
>LISA4Aug28 Long Island Sound field dinoflagellate proton-pump rhodopsin gene
CTGCAGCTGCCAAATGTGACAAAGAGCTACCGCACTGCCCTCACCATCACTGGAATTGTTACCTTGATCGCTACTTACCATTACATCCGCATCTTCAACTCCTGGTCTGAGGCCTTCACAGTGGCGAGCAAGGACGGGGGCGACTACGAGGTGAAGCTCACGGGGGCTCCCTTCAATGACGGCTACCGTTACGTGGACTGGCTGCTGACTGTGCCTCTGCTGCTGATCGAGTTGATCCTGGTGATGAAGCTGCCGCAGGCTGAGACTGTGAGCTTGAGTTGGAAGCTGGGCTTGGCCAGCGCCTTG
>LISA4Aug29 Long Island Sound field dinoflagellate proton-pump rhodopsin gene
ATTCAGGTGGGGAACGTGTCGAAGAGCTACAGGACGGCCTTGACGATCACCGGCATCGTGACCTTCATCGCCACATACCATTATGTGAGGATCTTCAATTCCTGGGTCGATGCCTTCGACGTCAGCAACAAGGACGGCGGTGATTACACGGTGCAGCTCACGGGAGCTCCCTTCAACGATGCCTACCGTTACGTGGACTGGTTGCTGACGGTGCCCTTGTTGCTCATCGAGTTGATCTTGGTCATGAAGTTGCCTGAGGAGCAGACGAAGTCTTTGAGCTGGAGCTTGGGCACCGCCTCGGCCGTG
>LISA4Aug30 Long Island Sound field dinoflagellate proton-pump rhodopsin gene
CTGCAGCTGCCAAATGTGACAAAGAGCTACCGCACTGCCCTCACCATCACTGGAGTTGTTACCTTGATCGCTACTTACCATTACATCCGCATCTTCAACTCCTGGTCTGAGGCCTTCACAGTGGCGAGCAAGGACGGGGGCGACTACGAGGTGAAGCTCACGGGGGCTCCCTTCAATGACGGCTACCGTTACGTGGACTGGCTGCTGACTGTGCCTCTGCTGCTGATCGAGTTGATCCTGGTGATGAAGCTGCCGCAGGCTGAGACTGTGAGCTTGAGTTGGAAGCtGGGCTTGGCCAGCGCCTTG
>LISA4Aug31 Long Island Sound field dinoflagellate proton-pump rhodopsin gene
CTGCAGCTGCCAAATGTGACAAAGAGCTACCGCACTGCCCTCACCATCACTGGAATTGTTACCTTGATCGCTACTTACCATTACATCCGCATCTTCAATTCCTGGTCTGAGGCCTTCACAGTGGCGAGCAAGGACGGGGGCGACTACGAGGTGAAGCTCACGGGGGCTCCCTTCAATGACGGCTACCGTTACGTGGACTGGCTGCTGACTGTGCCTCTGCTGCTGATCGAGTTGATCCTGGTGATGAAGCTGCCGCAGGCTGAGACTGTGAGCTTGAGTTGGAAGCTGGGCTTGGCCAGCGCCTTG
>LISA4Aug32 Long Island Sound field dinoflagellate proton-pump rhodopsin gene
CTGCAGCTGCCAAATGTGACAAAGAGCTACCGCACTGCCCTCACCATCACTGGAATTGTTACCTTGATCGCTACTTACCATTACATCCGCATCTTCAATTCCTGGTCTGAGGCCTTCACAGTGGCGAGCAAGGACGGGGGCGACTACGAGGTGAAGCTCACGGGGGCTCCCTTCAATGACGGCTACCGTTACGTGGACTGGCTGCTGACTGTGCCTCTGCTGCTGATCGAGTTGATCCTGGTGATGAAGCTGCCGCAGGCTGAGACTGTGAGCTTGAGTTGGAAGCTGGGCTTGGCCAGCGCCTTG
>LISA4Aug33 Long Island Sound field dinoflagellate proton-pump rhodopsin gene
TTGCAGATTCCGAACGTGACAAGGAACTACCGCACGGCTCTGACGATCACGGACATCGTGACCTTGGTCGCGACCTACCACTACTTCCGGATCTTCAACTCGTGGGTTGAGGCCTTCAATGTGTCGAACAAACCTGGCGAGGACTACACGGTTACCTTGACTGGTGCCCCTTTCAACGATGCATACAGGTACGTGGATTGGCTCCTCACAGTGCCTTTGCTGTTGATCGAGCTGATCTTGGTCATGAAGCTGCCGGCTGAGCAGACGAAGGCATTGAGCTGGAACTTGGGCACTGCAGCTGCGATC
>LISA4Aug34 Long Island Sound field dinoflagellate proton-pump rhodopsin gene
CTGCAGCTGCCAAATGTGACAAAGAGCTACCGCACTGCCCTCACCATCACTGGAATTGTTACCTTGATCGCTACTTACCATTACATCCGCATCTTCAACTCCTGGTCTGAGGCCTTCACGGTGGCGAGCAAGGACGGGGGCGACTACGAGGTGAAGCTCACGGGGGCTCCCTTCAATGACGGCTACCGTTACGTGGACTGGTTGCTGACGGTGCCTTTGTTGCTGATCGAGTTGACCCTGGTGATGAAGCTGCCGCAGGCTGAGACTGTGAGCTTGAGTTGGAAGCTGGGCTTGGCCAGCGCCTTG
>LISH4Aug1 Long Island Sound field dinoflagellate proton-pump rhodopsin gene
CTTCAGATCCCGAATGTCGCGAaGGGCTACCGCACGGCACTGACGATCACGGGCATCGTGACGCTCATTGCCACGTACCACTACTTCCGCATCTTCAACTCGTGGACCGAGGCCTTCAAGGTCAAGCAAGAGCAGGACGGGTTCACGGTGTCGCTGACCGGTGCCCCTTTCAACGATGCTTACCGATATGTTGATTGGTTGTTGACAGTGCCATTGCTGCTCATCGAGCTGATCTTGGTGATGAAGTTGCCGGCTGAGCAGACCTCGAAGTTGAGCTGGAACTTGGGCACGGCGTCCGCCGTG
>LISH4Aug2 Long Island Sound field dinoflagellate proton-pump rhodopsin gene
CTTCAGATCCCGAACGTCGCTAAGGGCTACCGCACGGCACTGACTATCACGGGCATCGTGACGCTCATTGCCACCTACCACTACTTCCGCATCTTCAACTCGTGGACCGAGGCCTTCAAGGTCAAGCAAGAGCAGGACGGGTTCACGGTGTCGCTGACCGGTGCCCCTTTCAACGATGCTTACCGATATGTTGATTGGTTGTTGACAGTGCCATTGCTGCTCATCGAGCTGATCTTGGTGATGAAGTTGCCGGCTGAGCAGACCTCGAAGTTGAGCTGGAACTTGGGCACGGCGTCCGCCGTG
>LISH4Aug3 Long Island Sound field dinoflagellate proton-pump rhodopsin gene
CTTCAGATCCCGAACGTCGCTAAGGGCTACCGCACGGCACTGACTATCACGGGCATCGTGACGCTCATTGCCACCTACCACTACTTCCGCATCTTCAACTCGTGGACCGAGGCCTTCAAGGTCAAGCAAGAGCAGGACGGGTACACGGTGTCGCTGACCGGTGCCCCTTTCAACGATGCTTACCGATATGTTGATTGGTTGTTGACAGTGCCATTGCTGCTCATCGAGCtGATCTTGGTGATGAAGTTGCCGGCTGAGCAGACCTCGAAGTTGAGCTGGAACTTGGGCACGGCGTCCGCCGTG
>LISH4Aug4 Long Island Sound field dinoflagellate proton-pump rhodopsin gene
TTGCAAGTCGGGAACGTGACGAAGAGCTACCGCACAGCACTGACAATCACGGGCATCGTGACCTTCATCGCGACGTACCACTACTTCcGAATCTTCAACTCGTGGGTTGAGGCCTTCAATGTGCAAAACAAGGACAGTGGCGATTACATTGTGACATTGACAGGGGCTCCTTTCAACGATGCCTACAGGTATGTCGATTGGTTGCTTACGGTGCCCTTGTTATTGATTGAGCTGATCTTGGTCATGAAGTTGCCGGAGGCGCAGACGAGGAGCTTGAGTTGGAGCTTGGGCGCCGCCTCTGCCTTG
>LISH4Aug5 Long Island Sound field dinoflagellate proton-pump rhodopsin gene
CTTCAGATCCCGAACGTCGCTAAGGGCTACCGCACGGCACTGACTATCACGGGCATCGTGACGCTCATTGCCACCTACCACTACTTcCGCATCTTCAACTCGTGGACCGAGGCCTTCAAGGTCAAGCAAGAGCAGGACGGGTACACGGTGTCGCTGACCGGTGCCCCTTTCAACGATGCTTACCGATATGTTGATTGGTTGTTGACAGTGCCATTGCTGCTCATCGAGCTGATCTTGGTGATGAAGTTGCCGGCTGAGCAGACCTCGAAGTTGAGCTGGAACTTGGGCACGGCGGCCGCCGTG
>LISH4Aug6 Long Island Sound field dinoflagellate proton-pump rhodopsin gene
CTTCAGATCCCGAACGTCGCTAAGGGCTACCGCACGGCACTGACTATCACGGGCATCGTGACGCTCATTGCCACCTACCACTACTTCCGCATCTTCAACTCGTGGACCGAGGCCTTCAAGGTCAAGCAAGAGCAGGACGGGTACACGGTGTCGCTGACCGGTGCCCCTTTCAACGATGCTTACCGATATGTTGATTGGTTGTTGACAGTGCCATTGCTGCTCATCGAGCTGATCTTGGTGATGAAGTTGCCGGCTGAGCGGACCTCGAAGTTGAGCTGGAACTTGGGCACGGCGTCCGCCGTG
>LISH4Aug7 Long Island Sound field dinoflagellate proton-pump rhodopsin gene
CTTCAGATCCCGAATGTCGCGAAGGGCTACCGCACGGCACTGACGATCACGGGCATCGTGACGCTCATTGCCACCTACCACTACTTCCGCATCTTCAACTCGTGGACCGAGGCCTTCAAGGTCAAGCAAGAGCAGGACGGGTTCACGGTGTCGCTGACCGGTGCCCCTTTCAACGATGCTTACCGATATGTTGATTGGTTGTTGACAGTGCCATTGCTGCTCATCGAGCTGaTCTTGGTGATGAAGTTGCCGGCTGAGCAGACCTCGAAGTTGAGCTGGAACTTGGGCACGGCGTCCGCCGTG
>LISH4Aug8 Long Island Sound field dinoflagellate proton-pump rhodopsin gene
CTTCAGATCCCGAACGTCGCTAAGGGCTACCGCACGGCACTGACTATCACGGGCATCGTGACGCTCAtTGCCACCTACCACTACTTCCGCATCTTCAACTCGTGGACCGAGGCCTTCGAGGTCACGAACAAGTCGGGCGGTGGATACACGGTCACGCCTTCCGGTGCCCCCTTCAATGATGCTTACCGATACGTTGATTGGCTTTTGACGGTGCCCCTGCTGCTCATCGAGCTGATCTTGGTGATGAAGTTGCCGGCTGAGCAGACCTCGAAGTTGAGCTGGAACTTGGGCACGGCGTCCGCCGTG
>LISH4Aug9 Long Island Sound field dinoflagellate proton-pump rhodopsin gene
CTTCAGATCCCGAATGTCGCGAAGGGCTACCGCACGGCACTGACGATCACGGGCATCGTGACGCTCATTGCCACGTACCACTACTTCCGCATCTTCAACTCGTGGGTTGAGGCCTTCCATGTGCAAAACAAGGACGGTGGCGATTACATTGTGACATCGACAGGGGCTCCTTTCAACGATGCCTACAGGTATGTTGATTGGTTGCTTACGGTGCCCTTGTTATTGATTGAGCTGATCTTGGTCATGAAGTTGCCGGAGGCGCAGACGAGGAGCTTGAGTTGGAGCTTGGGCGCCGCCTCTGCCTTG
>LISH4Aug10 Long Island Sound field dinoflagellate proton-pump rhodopsin gene
CTTCAGATCCCGAATGTCGCGAAGGGCTACCGCACGGCACTGACGATCACGGGCATCGTGACGCTCATTGCCACGTACCACTACTTCCGCATCTTCAACTCGTGGACCGAGGCCTTCGAGGTCACGAACAAGTCGGGCGGTGGATACACGGtCACGCCTTCCGGTGCCCCCTTCAATGATGCTTACCGATACGTTGATTGGCTTTTGACGGTGCCCCTGCTGCTCATCGAGCTGATCTTGGTGATGAAGTTGCCGGCTGATGAGACCTCGAAGTTGAGCTGGAACTTGGGCACGGCGGCCGCCGTG
>LISH4Aug11 Long Island Sound field dinoflagellate proton-pump rhodopsin gene
TTGCAAGTCGGGAACGTGACGAAGAGCTACCGCACAGCACTGACAATCACGGGCAtCGTGACCTTCATCGCGACGTACCACTACTTCCGGATCTTCAACTCGTGGGTTGAGGCCTTCaATGTGCAAAACAAGGACGGTGGCGATTACATTGTGACATTGACAGGGGCTCCTTTCAACGATGCCTACAGGTATGTTGATTGGTTGCTTACGGTGCCATTGTTATTGATTGAGTTGATCTTGGTCATGAAGTTGCCGGAGGCGCAGACGAGGAGCTTGAGTTGGAGCTTGGGTACCGCCTCTGCCTTG
>LISH4Aug12 Long Island Sound field dinoflagellate proton-pump rhodopsin gene
CTTCAGATCCCGAACGTCGCTAAGGGCTACCGCACGGCACTGACTATCACGGGCATCGTGACGCTCATTGCCACCTACCACTACTTCCGCATCTTCAACTCGTGGACCGAGGCCTTCAAGGTCAAGCAAGAGCAGGACGGGTTCACGGTGTCGCTGACCGGTGCCCCCTTCAACGATGCTTACCGATATGTTGATTGGTTGTTGACAGTGCCATTGCTGCTCATCGAGCTGATCTTGGTGATGAAGTTGCCGGCTGAGCAGACCTCGAAGTTGAGCTGGAACTTGGGCACGGCGTCCGCCGTG
>LISH4Aug13 Long Island Sound field dinoflagellate proton-pump rhodopsin gene
TTGCAAGTCGGGAATGTGACGAAGAGCTACCGCACAGCACTGACAATCACGGGCATCGTGACCTTCATCGCGACGTACCACTACTTCCGAATCTTCAACTCGTGGGTTGAGGCCTTTAATGTGCAAAACAAGGACGGTGGCGATTACATTGTGACATTGACAGGGGCTCCTTTCAACGATGCCTACAGGTATGTTGATTGGTTGCTTACGGTGCCATTGTTATTGATTGAGTTGATCTTGGTCATGAAGTTGCCGGAGGCGCAGACGAGGAGCTTGAGTTGGAGCTTGGGCGCCGCCTCTGCCTTG
>LISH4Aug14 Long Island Sound field dinoflagellate proton-pump rhodopsin gene
CTTCAGATCCCGAACGTCGCTAAGGGCTACCGCACGGCACTGACTATCACGGGCATCGTGACGCTCATTGCCACCTACCACTACTTCCGCATCTTCAACTCGTGGACCGAGGCCTTCAATGTCAAGCAACAGCAGGACGGGTACACGGTGTCGCTGACCGGTGCCCCTTTCAACGATGCTTACCGATATGTTGATTGGTTGTTGACAGTGCCATTGCTGCTCATCGAGCTGATCTTGGTGATGAAGTTGCCGGCTGAGCGGACCTCGAAGTTGAGCTGGAACTTGGGCACGGCGTCCGCCGTG
>LISH4Aug15 Long Island Sound field dinoflagellate proton-pump rhodopsin gene
CTCCAGATCCCGAACGTCGCTAAGGGCTACCGCACGGCACTGACTATCACGGGCATCGTGACGCTCATTGCCACCTACCACTACTTCCGCATCTTCAACTCGTgGACCGAGGCCTTCGAGGTCACGAACAAATCGGGCGGTGGATACACGGTCACGCCTTCCGGTGCCCCTTTCAACGATGCTTACCGATATGTTGATTGGTTGTTGACAGTGCCATTGCTGCTCATCGAGCTGATCTTGGTGATGAAGTTGCCGGCTGAGCAGACCTCGAAGTTGAGCTGGAACTTGGGCACGGCGTCCGCCGTG
>LISH4Aug16 Long Island Sound field dinoflagellate proton-pump rhodopsin gene
CTTCAGATCCCGAACGTCGCTAAGGGCTACCGCACGGCACTGACTATCACGGGCATCGTGACGCTCATTGCCACCTACCACTACTTCCGCATCTTCAACTCGTGGACCGAGGCCTTCAAGGTCAAGCAAGAGCAGGACGGGTACACGGTGTCGCTGACCGGTGCCCCTTTCAACGATGCTTACCGATATGTTGATTGGTTGTTGACAGTGCCATTGCTGCTCATCGAGCTGATCTTGGTGATGAAGTTGCCGGCTGAGCAGACCTCGAAGTTGAGCTGGAACTTGGGCACGGCGTCCGCCGTG
>LISH4Aug17 Long Island Sound field dinoflagellate proton-pump rhodopsin gene
CTTCAGATCCCGAACGTCGCGAAGGGCTACCGCACGGCACTGACGATCACGGGCATCGTGACGCTCATTGCCACCTACCACTACTTCCGCATCTTCAaCTCGTGGACCGAGGCCTTCAAGGTCAAGCAAGAGCAGGACGGGTTCACGGTGTCGCTGACCGGTGCCCCTTTCAACGATGCTTACCGATATGTTGATTGGTTGTTGACAGTGCCATTGCTGCTCATCGAGCTGATCTTGGTGATGAAGTTGcCGGCTGAGCAGACCTCGAAGTTGAGCTGGAACCTGGGCACGGCGTCCGCCGTG
>LISH4Aug18 Long Island Sound field dinoflagellate proton-pump rhodopsin gene
CTACAGATCCCGAATGTCGCGAAGGGCtACCGCACGGCACTGACGATCACGGGCATCGTGACGCTCATTGCCACGTACCACTACTTCCGCATCTTCAACTCGTGGACCGAGGCCTTCGAGGTCACGAACAAGTCGGGCGGTGGATACACGGTCACGCCTTCCGGTGCCCCCTTCAACGATGCTTACCGATACGTTGATTGGCTTTTGACGGTGCCCCTGCTGCTCATCGAGCTGATCTTGGTGATGAAGTTGCCGGCTGATGAGACCTCGAAGTTGAGCTGGAACTTGGGCACGGCGGCCGCCGTG
>LISH4Aug19 Long Island Sound field dinoflagellate proton-pump rhodopsin gene
CTTCAGATCCCGAACGTCGCTAAGGGCTACCGCACGGCACTGACTATCACGGGCATCGTGACGCTCATTGCCACCTACCACTACTTCCGCATCTTCAACTCGtGGACCGAGGCCTTCAAGGTCAAGCAAGAGCAGGACGGGTTCACGGTGTCGCTGACCGGTGCCCCTTTCAACGATGCTTACCGATATGTTGATTGGTTGTTGACAGTGCCATTGCTGCTCATCGAGCTGATCTTGGTGATGAAGTTGCCGGCTGAGCAGACCTCGAAGTTGAGCTGGAACTTGGGCACGGCGTCCGCCGTG
>LISH4Aug20 Long Island Sound field dinoflagellate proton-pump rhodopsin gene
CTTCAGATCCCGAACGTCGCTAAGGGCTACCGCACGGCACTGACTATCACGGGCATCGTGACGCTCATTGCCACCTACCACTACTTCCGCATCTTCAACTCGTGGACCGAGGCCTTCAATGTCAAGCAACAGCAGGACGGGTACACGGTGTCGCTGACCGGTGCCCCTTTCAACGATGCTTACCGATATGTTGATTGGTTGTTGACAGTGCCATTGCtGCTCATCGAGCTGATCTTGGTGATGAAGTTGCCGGCTGAGCGGACCTCGAAGTTGAGCTGGAACTTGGGCACGGCGTCCGCCGTG
>LISH4Aug21 Long Island Sound field dinoflagellate proton-pump rhodopsin gene
TTGCAAGTCGGGAATGTGACGAAGAGCTACCGCACAGCACTGACAATCACGGGCATCGTGACCTTCATCGCGACGTACCACTACTTCCGAATCTTCAACTCGTGGGTTGAGGCCTTCAATGTGCAAAACAAGGACGGTGGCGATTACATTGTGACATTGACAGGGGCTCCTTTCAACGATGCCTACAGGTATGTCGATTGGTTGCTTACGGTGCCATTGTTATTGATTGAGTTGATCTTGGTCATGAAGTTGCCGGAGGCGCAGACGAGGAGCTTGAGTTGGAGCTTGGGCGCCGCCTCTGCCTTG
>LISH4Aug22 Long Island Sound field dinoflagellate proton-pump rhodopsin gene
CTTCAGATCCCGAATGTCGCGAAGGGCTACCGCACGGCACTGACGATCACGGGCATCGTGACGCTCATTGCCACGTACCACTACTTCCGCATCTTCAACTCGTGGACCGAGGCCTTCGAGGTCACGAACAAATCGGGCGGTGGATACACGGTCACGCCTTCCGGTGCCCCCTTCAACGATGCTTACAGATACGTTGATTGGCTTTTGACGGTGCCCCTGCTGCTCATCGaGCTGATCTTGGTGATGAAGTTGCCGGCTGATGAGACCTCGAAGTTGAGCTGGAACTTGGGCACGGCGTCCGCCGTG
>LISH4Aug23 Long Island Sound field dinoflagellate proton-pump rhodopsin gene
CTTCAGATCCCGAACGTCGCTAAGGGCTACCGCACGGCACTGACTATCACGGGCATCGTGACGCTCATTGCCACCTACCACTACTTCCGCATCTTCAACTCGTGGACCGAGGCCTTCAATGTCAAGCAACAGCAGGACGGGTACACGGTGTCGCTGACCGGTGCCCCTTTCAACGATGCTTACCGATATGTTGATTGGTTGTTGACAGTGCCATTGCTGCTCATCGAGCTGATCTTGGTGATGAAGTTGCCGGCTGAGCGGACCTCGAAGTTGAGCTGGAACTTGGGCACGGCGTCCGCCGTG
>LISH4Aug24 Long Island Sound field dinoflagellate proton-pump rhodopsin gene
CTTCAGATCCCGAACGTCGCTAAGGGCTACCGCACGGCACTGACTATCACGGGCATCGTGACGCTCATTGCCACCTACCACTACTTCCGCATCTTCAACTCGTGGACCGAGGCCTTCAAGGTCAAGCAAGAGCAGGACGGGTTCACGGTGTCGCTGACCGGTGCCCCTTTCAACGATGCTTACCGATATGTTGATTGGTTGTTGACAGTGCCATTGCTGCTCATCGAGCTGATCTTGGTGATGAAGTTGCCGGCTGAGCAGACCTCGAAGTTGAGCTGGAACCTGGGCACGGCGTCCGCCGTG
>LISH4Aug25 Long Island Sound field dinoflagellate proton-pump rhodopsin gene
CTTCAGATCCCGAACGTCGCTAAGGGCTACCGCACGGCACTGACTATCACGGGCATCGTGACGCTCATTGCCACCTACCACTACTTCCGCATCTTCAACTCGTGGACCGAGGCCTTCAAGGTCAAGCAAGAGCAGGACGGGTTCACGGTGTCGCTGACCGGTGCCCCTTTCAACGATGCTTACCGATATGTTGATTGGTTGTTGACAGTGCCATTGCTGCTCATCGAGCTGATCTTGGTGATGAAGTTGCCGGCTGAGCAGACCTCGAAGTTGAGCTGGAACTTGGGCACGGCGTCCGCCGTG
>LISH4Aug26 Long Island Sound field dinoflagellate proton-pump rhodopsin gene
CTTCAGATCCCGAACGTCGCTAAGGGCTACCGCACGGCACTGACTATCACGGGCATCGTGACGCTCATTGCCACGTACCACTACTTCCGCATCTTCAACTCGTGGACCGAGGCCTTCGAGGTCACGAACAAATCGGGCGGTGGATACACGGTCACGCCTTCCGGTGCCCCCTTCAACGATGCTTACAGATACGTTGATTGGCTTTTGACGGTGCCCCtGCTGCTCATCGAGCTGATCTTGGTGATGAAGTTGCCGGCTGATGAGACCTCGAAGTTGAGCTGGAACTTGGGCACGGCGGCCGCCGTG
>LISH4Aug27 Long Island Sound field dinoflagellate proton-pump rhodopsin gene
CTTCAGATCCCGAACGTCGCGAAGGGCTACCGCACGGCACTGACGATCACGGGCATCGTGACGCTCATTGCCACCTACCACTACTTCCGCATCTTCAACTCGTGGACCGAGGCCTTCGAGGTCACGAACAAATCGGGCGGTGGAtACACGGTCACGCCTTCCGGTGCCCCCTTCAACGATGCTTACAGATACGTTGATTGGCTTTTGACGGTGCCCCTGCTGCTCATCGAGCTGATCTTGGTGATGAAGTTGCCGGCTGATGAGACCTCGAAGTTGAGCTGGAACTTGGGCACGGCGTCCGCCGTG
>LISH4Aug28 Long Island Sound field dinoflagellate proton-pump rhodopsin gene
CTTCAGATCCCGAACGTCGCGAAGGGCTACCGCACGGCACTGACGAtCACGGGCATCGTGACGCTCATTGCCACGTACCACTACTTCCGCATCTTCAACTCGTGGACCGAGGCCTTCGAGGTCACGAACAAGTCGGGCGGTGGATACACGGTCACGCCTTCCGGTGCCCcCTTCAATGATGCTTACCGATACGTTGATTGGCTTTTGACGGTGCCCCTGCTGCTCATCGAGCTGATCTTGGTGATGAAGTTGCCGGCTGATGAGACCTCGAAGTTGAGCTGGGACTTGGGCACGGCGTCCGCCGTG
>LISH4Aug29 Long Island Sound field dinoflagellate proton-pump rhodopsin gene
CTTCAGATCCCGAACGTCGCTAAGGGCTACCGCACGGCACTGACTATCACGGGCATCGTGACGCTCATTGCCACCTACCACTACTTCCGCATCTTCAACTCGTGGACCGAGGCCTTCAAGGTCAAGCAAGAGCAGGACGGGTTCACGGTGTCGCTGACCGGTGCCCCTTTCAACGATGCTTACCGATATGTTGATTGGTTGTTGACAGTGCCATTGCTGCTCATCGAGCTGATCTTGGTGATGAAGTTGCCGGCTGAGCAGACCTCGAAGTTGAGCTGGAACCTGGGCACGGCGTCCGCCGTG
>LISH4Aug30 Long Island Sound field dinoflagellate proton-pump rhodopsin gene
TTGCAAGTCGGGAACGTGACGAAGAGCTACTGCACAGCACTGACAATCACGAGCATCGTGACCTTCATTGCGATGTACCACTACTTCCGGATCTTCAACTCGTGGGTTGAGGCCTTCAATGTGCAAAACAAGGACGGTGGCGATTACATTGTGACATTGACAGGGGCTCCTTTCAACGATGCCTACAGGTATGTCGATTGGTTGCTTACGGTGCCCTTGTTATTGATTGAGCTGATCTTGGTCATGAAGTTGCCGGAGGCGCAGACGAGGAGCTTGAGTTGGAGCTTGGGCGCCGCCTCTGCCTTG
>LISH4Aug31 Long Island Sound field dinoflagellate proton-pump rhodopsin gene
CTTCAGATCCCGAACGTCGCGAAGGGCTACCGCACGGCACTGACGATCACGGGCATCGTGACGCTCATTGCCACGTACCACTACTTCCGCATCTTCAACTCGTGGACCGAGGCCTTCGAGGTCACGAACAAATCGGGCGGTGGATACACGGTCACGCCTTCCGGTGCCCCCTTCAACGATGCTTACAGATACGTTGATTGGCTTTTGACGGTGCCCCTGCTGCTCATCGAGCTGATCTTGGTGATGAAGTTGCCGGCTGATGAGACCTCGAAGTTGAGCTGGAACTTGGGCACGGCGGCCGCCGTG
>LISH4Aug32 Long Island Sound field dinoflagellate proton-pump rhodopsin gene
CTTCAGATCCCGAACGTCGCTAAGGGCTACCGCACGGCACTGACTATCACGGGCATCGTGACGCTCATTGCCACCTACCACTACCTCCGCATCTTCAACTCGTGGACCGAGGCCCTCAAGGTCAAGCAAGAGCAGGACGGGTTCACGGTGTCGCTGACCGGTGCCCCTTTCAACGATGCTTACCGATATGTTGATTGGTTGTTGACAGTGCCACAGCTGCTCATCGAGCTGATCTTGGTGATGAAGTTGCCGGCTGAGCAGACCTCGAAGTTGAGCTGGAACTTGGGCACGGCGTCCGCCGTG
>LISH4Aug33 Long Island Sound field dinoflagellate proton-pump rhodopsin gene
CTTCAGATCCCGAATGTCGCGAAGGGCTACCGCACGGCACTGACTATCACGGGCATCGTGACGCTCATTGCCACCTACCACTACTTCCGCATCTTCAACTCGTGGACCGAGGCCTTCAAGGTCAAGCAAGAGCAGGACGGGTACACGGTGTCGCTGACCGGTGCCCCTTTCAACGATGCTTACCGATATGTTGATTGGTTGTTGACAGTGCCATTGCTGCTCATCGAGCTGATCTTGGTGATGAAGTTGCCGGCTGAGCAGACCTCGAAGTTGAGCTGGAACTTGGGCACGGCGTCCGCCGTG
>LISH4Aug34 Long Island Sound field dinoflagellate proton-pump rhodopsin gene
CTTCaGATCCCGAACGTCGCTAAGGGCTACCGCACGGCACTGACTATCACGGGCATCGTGACGCTCATTGCCACCTACCACTACTTCCGCATCTTCAACTCGTGGACCGAGGCCTTCAAGGTCAAGCAAGAGCAGGACGGGTTCACGGTGTCGCTGACCGGTGCCCCTTTCAACGATGCTTACCGATATGTTGATTGGTTGTTGACAGTGCCATTGCTGCTCATCGAGCTGATCTTGGTGATGAAGTTGCCGGCTGAGCAGACCTCGAAGTTGAGCTGGAACTTGGGCACGGCGTCCGCCGTG
>LISH4Aug35 Long Island Sound field dinoflagellate proton-pump rhodopsin gene
CTTCAGATCCCGAACGTCGCTAAGGGCTACCGCACGGCACTGACTATCACGGGCATCGTGACGCTCATTGCCACCTACCACTACTTCCGCATCTTCAACTCGTGGACCGAGGCCTTCGAGGTCACGAACAAATCGGGCGGTGGATACaCGGTCACGCCTTCCGGTGCCCCCTTCAACGATGCTTACAGATACGTTGATTGGCTTTTGACGGTGCCCCTGCTGCTCATCGAGCTGATCTTGGTGATGAAGTTGCCGGCTGATGAGACCTCGAAGTTGAGCTGGAACTTGGGCACGGCGGCCGCCGTG
>LISH4Aug37 Long Island Sound field dinoflagellate proton-pump rhodopsin gene
CTTCAGATCCCGAACGTCGCTAAGGGCTACCGCACGGCACTGACTATCACGGGCATCGTGACGCTCATTGCCACCTACCACTACTTCCGCATCTTCAACTCGTGGACCGAGGCCTTCAAGGTCAAGCAAGAGCAGGACGGGTACACGGTGTCGCTGACCGGTGCCCCTTTCAACGATGCTTACCGATATGTTGATTGGTTGTTGACAGTGCCATTGCTGCTCATCGAGCTGATCTTGGTGATGAAGTTGCCGGCTGAGCAGACCTCGAAGTTGAGCTGGAACTTGGGCACGGCGTCCGCCGTG
>LISA4Apr1 Long Island Sound field dinoflagellate proton-pump rhodopsin gene
CTTCAGGTTCCGAATGTGACGAAGAGCTACCGCACGGCGCTGACCATCACTGGCATTGTGACATTGATCGCGACGTACCACTACTTCAGGATCTTCAACTCGTGGGTGGAGGCATTCGAGGTGAAGAACAAGGATGGTGGTGACTACACGGTGACGCTTACCGGTGCTCCCTTCAACGATGGCTACCGCTACGTGGATTGGCTTCTGACGGTGCCTCTGCTGTTGATCGAGCTCATTCTCGTGATGAAGTTGCCCGCTGAGCAGACGAAAAGCCTGAGCTGGAGCTTGGGCGCAGCTTCCGCCTTG
>LISA4Apr2 Long Island Sound field dinoflagellate proton-pump rhodopsin gene
TTGCAGGTTCCGAATGTGACGAAGAGCTACCGCACGGCGCTGACCATCACTGGCATTGTGACATTGATCGCGACGTACCACTATTTCAGGATCTTCAACTCGTGGGTGGAGGCATTCGAGGTGAAGAATGTGGATGGTGGTGACTACATGGTGACGCTTACCGGTGCTCCCTTCAACGATGGCTACCGCTACGTGGATTGGCTTCTGACGGTGCCTCTGTTGTTGATCGAGCTCATTCTCGTGATGAAGTTGCCCGCTGAGCAGACGAAAAGCCTGAGCTGGAGCTTGGGCGCAGCTTCCGCCTTG
>LISA4Apr3 Long Island Sound field dinoflagellate proton-pump rhodopsin gene
TTGCAGGTTCCGAGTGTGACGAAGAGCTACCGCACGGCGCTGACCATCACTGGCATTGTGACGTTGATCGCGACGTACCGCTACTTCAGGATCTTCAACTCGTGGGTGGAGGCATTCGAGGTGAAGAACAAGCATGGTGGTGACTACATGGTGACGCTTACCGGTGCTCCCTTCAACGATGGCTACCGCTACGTTGATTGGCTTCTGACGGTGCCTCTGTTGTTGGTCGAGCTCATTCTCGTGATGAAGTTGCCCGCTGAGCAGACGAAAAGCCTGAGCCGGAGCTTGGGCGCGGCTTCCGCCTTG
>LISA4Apr4 Long Island Sound field dinoflagellate proton-pump rhodopsin gene
TTGCAGGTTCCGAATGTGACGAAGAGCTACCGCACGGCGCTGACCATCACTGGCATTGTGACATTGATCGCGACGTACCGCTACTTCAGGATCTTTAACTCTTGGGTGGAGGCCTTCGAAGTGACTAACAGCGGTGGCGGCGATTACACTGTGAAGCTCTCTGGCACTCCCTTCAACGATGCCTACCGCTACGTGGACTGGCTGCTGACCGTGCCTCTGCTGCTGATCGAGTTGATCCTGGTGATGAAGCTGCCGCAGCAGGAGACTGTGAGCTTGAGTTGGAAGCTGGGCTGCGCGAGTGCATTG
>LISA4Apr5 Long Island Sound field dinoflagellate proton-pump rhodopsin gene
TTGCAGGTTCCGAGTGTGACGAAGAGCTACCGcACGGCGCTGACCATCACTGGCATTGTGACATTGATCGCGACTTACCACTACTTCAGGATCTTCAACTCGTGGGTGGAGGCATTCGAGGTGAAGAACAAGGATGGTGGTGTCTACATGGTGACGCTTACCGGTGCTCCCTTCAACGATGGCTACCGCTACGTGGATTGGCTTCTGACGGTGCCTCTGTTGTTGATCGAGCTCATTCTCGTGATGAAGTTGCCCGCTGAGCAGACGAAAAGCCTGAGCTGGAGCTTGGGCGCGGCTTCCGCCTTG
>LISA4Apr6 Long Island Sound field dinoflagellate proton-pump rhodopsin gene
TTGCAGGTTCCGAATGTGACGAAGAGCTACCGCGCGGCGCTAACCATCACTGGCATTGTGACATTGATCGCGACGTACCACTACTTCAGGATCTTCAACTCGTGGGTGGAGGCATTCGAGGTGAAGAATGTGGATGGTGGTGACTACATGGTGAGGCTTACCGGTGCTCCCTTCAACGATGGCTACCGCTACGTGGATTGGCTTCTGACGGTGCCTCTGTTGTTGATCGAGCTCATTCTCGTGATGAAGCTGCCCGCTGAGCAGACGAAAAGCCTGAGCTGGAGCTTGGGCGCAGCTTCCGCCTTG
>LISA4Apr7 Long Island Sound field dinoflagellate proton-pump rhodopsin gene
TTGCAGGTTCCGAATGTGACGAAGAGCTACCGCACGGCGCTGACCATCACTGGCATTGTGACATTGATCGCGACGTACCACTACTTCAGGATCTTCAACTCGTGGGTGGAGGCATTCGAGGTGAAGAATGTGGATGGTGGTGACTACATGGTGAGGCTTACCGGTGCTCCCTTCAACGATGGCTACCGCTACGTGGACTGGCTTCTGACGGTGCCTCTGCTGTTGATCGAGCTCATTCTCGTGATGAAGTTGCCCGCTGAGCAGACGAAAAGCCTGAGCTGGAGCTTGGGCGCAGCTTCCGCCTTG
>LISA4Apr8 Long Island Sound field dinoflagellate proton-pump rhodopsin gene
TTGCAGGTTCCGAATGTGACGAAGAGCTACCGCACGGCGCTGACCATCACTGGCATTGTGACATTGATCGCGACGTACCACTACTTCAGGATCTTCAACTCGTGGGTGGAGGCATTCGAGGTGAAGAATGTGGACGGTGGTGACTACATGGTGAGGCTTACCGGTGCTCCCTTCAACGATGGCTACCGCTACGTGGACTGGCTTCTGACGGTGCCTCTGCTGTTGATCGAGCTCATTCTCGTGATGAAGCTGCCTGCTGAGCAGACGAAAAGCCTGAGCTGGAGCTTGGGCGCAGCTTCCGCCTTG
>LISA4Apr9 Long Island Sound field dinoflagellate proton-pump rhodopsin gene
CTGCaGCTGCCAAATGTGACGAAGAGCTACCGCACGGCGCTGACCATCACTGGCATTGTGACATTGATCGCGACGTACCACTACTTCAGGATCTTCAACTCGTGGGTGGAGGCATTCGAGGTGAAGAACAAGGATGGTGGTGACTACATGGTGACGCTTACCGGTGCTCCCTTCAACGATGGCTACCGCTACGTGGACTGGCTTCTGACGGTGCCTCTGCTGTTGATCGAGCTCATTCTCGTGATGAAGTTGCCCGCTGAGCAGATGAAAAGCCTGAGCTGGAGCCTGGGCGCAGCTTCCGCCTTG
>LISA4Apr10 Long Island Sound field dinoflagellate proton-pump rhodopsin gene
TTGCAGGTTCCGAATGTGACGAAGAGCTACCGCACGGCGCTGACCATCACTGGCATTGTGACGTTGATCGCGACGTACCACTACTTCAGGATCTTCAACTCGTGGGtGGAGGCATTCGAGGTGAAGAACAAGGATGGTGGTGACTACATGGTGACACTCACCGGGGCTCCCTTCAACGATGCCTACCGCTACGTGGATTGGCTTCTGACGGTGCCTCTGTTGTTGATCGAGCTCATTCTGGTGATGAAGTTGCCCGCTGAGCAGACCAACAGCCTGAGTTGGAGCTTGGGTGCAGCTTCCGCCTTG
>LISA4Apr11 Long Island Sound field dinoflagellate proton-pump rhodopsin gene
TTGCAGGTTCCGAAGGTGACGAAGAGTTACCGCACGGCGCTGACCAGCGCTGGCATTGTGACGTTGATCGCGACTTACCACTACTTCAGGATCTTTAACTCTTGGGTGGAGGCCTTCGAAGTGACTAACAGCGGTGGCGGCGATTACACTGTGAAGCTCTCTGGCACTCCCTTCAACGATGGCTACCGCTACGTGGATTGGCTTCTGACGGTGCCTCTGCTGTTGATCGAGCTCATTCTCGTGATGAAGTTGCCCGCTGAGCAGACGAAAAGCCTGAGCTGGAGCTTGGGCGCAGCTTCCGCCTTG
>LISA4Apr12 Long Island Sound field dinoflagellate proton-pump rhodopsin gene
TTGCAGGTTCCGAATGTGACGAAGAGCTACCGCACGGCGCTGACCATCACTGGCATTGTGACATTGATCGCGACGTACCACTACTTCAGGATCTTCAACTCGTGGGTGGAGGCATTCGAGGTGAAGAATGTGGATGGTGGTGACTACATGGTGAGGCTTaCCGGTGCTCCCTTCAACGATGGCTACCGCTACGTGGATTGGCTTCTGACGGTGCCTCTGCTGTTGATCGAGCTCATTCTCGTGATGAAGTTGCCCGCTGAGCAGACGAAAAGCCTGAGCTGGAGCTTGGGCGCAGCTTCCGCCTTG
>LISA4Apr13 Long Island Sound field dinoflagellate proton-pump rhodopsin gene
TTGCAGGTTCCGAATGTGACGAAGAGCTACCGCACGGCGCTGACCATCACTGGCATTGTGACGTTGATCGCGACGTACCACTACtTCAGGATCTTCAACTCGTGGGTGGAGGCATTCGAGGTGAAGAACAAGGATGGTGGTGACTACATGGTGACGCTTACCGGTGCTCCCTTCAACGATGGCTACCGCTACGTGGATTGGCTTCTGACGGTGCCTCTGTTGTTGATCGAGCTCATTCTCGTGATGAAGTTGCCCGCTGAGCAGACGAAAAGCCTGAGCTGGAGCTTGGGCGCAGCTTCCGCCTTG
>LISA4Apr14 Long Island Sound field dinoflagellate proton-pump rhodopsin gene
TTGCAGGTTCCGAATGTGACGAAGAGCTACCGCACGGCGCTGACCATCACTGGCATTGTGACATTGATCGCGACGTACCACTACTTCAGGATCTTCAACTCGTGGGTGGAGGCATTCGAGGTGAAGAACAAGCATGGTGGTGACTACATGGTGACGCTTACCGGTGCTCCCTTCAACGATGGCTACCGCTACGTGGACTGGCTTCTGACGGTGCCTCTGTTGTTGATCgAGTTGATCCTGGTGATGAAGCTGCCGCAGCAGGAGACTGTGAGCTTGAGTTGGAAGCTGGGCTTGGCCAGCGCCTTG
>LISA4Apr15 Long Island Sound field dinoflagellate proton-pump rhodopsin gene
CTTCAGCTGGGTAACGTCTCGAAGAGCTACCGCACTGCTCTGACCATCACAGGCATTGTGACCTTCGTCGCCACCTACCACTACTTCAGGATCTTTAACTCTTGGGTGGAGGCCTTCGAAGTGACTAACAGCGGTGGCGGCGATTACACTGTGAAGCTCTCTGGCACTCCCTTCAACGATGCCTACCGCTACGTGGACTGGCTGCTCACTGTGCCTCTGCTGCTGGTGGAGCTGATCCTGGTGATGAAGCTGCCTGCTGGGCAGACTGCAAGCATGAGCTGGAAGCTGGGCTGCGCGAGTGCATTG
>LISA4Apr16 Long Island Sound field dinoflagellate proton-pump rhodopsin gene
TTGCAGGTTCCGAATGTGACGAAGAGCTACCGCACGGCGCTGACCATCACTGGCATTGTGACATTGATCGCGACGTACCACTACTTCAGGATCTTCAACTCGTGGGTGGAGGCATTCGAGGTGAAGAACAAGCATGGTGGTGACTACATGGTGACGCTTACCGGTGCTCCCTTCAACGATGGCTACCGCTACGTGGACTGGCTTCTGACGGTGCCTCTGTTGTTGATCGAGCTCATTCTCGTGATGAAGTTGCCCGCTGAGCAGACGAAAAGCCTGAGCTGGAGCTTGGGCGCGGCTTCCGCCTTG
>LISA4Apr17 Long Island Sound field dinoflagellate proton-pump rhodopsin gene
CTGCAGCTGCCAAATGTGACAAAGAGCTACCGCACTGCCCTCACCATCACTGGAATTGTTACCTTGATCGCTACTTACCATTACATCCGCATCTTCAATTCATGGTCTGAGGCGTTCACGGTGGCGAGCAAGGACGGAGGCGACTACACGGTGCAGCTCACAGGGGCTCCCTTCAACGACGGCTACCGCTACGTGGACTGGCTGCTGACCGTGCCTCTGCTGCTGATCGAGTTGATCCTGGTGGTGAAGCTGCCGCAGCAGGAGACTGTGAGCTCGAGTTGGAAGCTGGGCTTGGCCAGCGCCTTG
>LISA4Apr18 Long Island Sound field dinoflagellate proton-pump rhodopsin gene
TTGCAGGTTCCGAATGTGACGAAGAGCTACCGCACGGCGCTGACCATCACTGGCATTGTGACGTTGATCGCGACGTACCACTACTTCAGGATCTTCAACTCGTGGGTGGaGGCATTCGAGGTGGAGAACAGGGATGGTGGTGACTACATGATGACGCTTACCGGTGCTCCGTTCAACGATGGCTACCGCTGCGTGGATCGGCTTCTGACGGTGCCTCTGCTGTTGATCGAGCTCATTCTCGTGATGAAGTTGCCCGCTGAGCAGACGAAAAGCCTGAGCTGGAGCTTGGGCGCAGCTTCCGCCTTG
>LISA4Apr19 Long Island Sound field dinoflagellate proton-pump rhodopsin gene
tTGCAGGTTCCGAATGTGACGAAGAGCTACCGCACGGCGCTGACCATCACTGGCATTGTGACATTGATCGCGACGTACCACTACTTCAGGATCTTCAACTCGTGGGTGGAGGCATTCGAGGTGAAGAATGTGGATGGTGGTGACTACATGGTGACGCTTACCGGTGCTCCCTTCAACGATGGCTACCGCTACGTGGATTGGCTTCTGACGGTGCCTCTGTTGTTGATCGAGCTCATTCTCGTGATGAAGTTGCCCGCTGAGCAGACGAAAAGCCTGAGCTGGAGCTTGGGCGCAGCTTCCGCCTTG
>LISA4Apr20 Long Island Sound field dinoflagellate proton-pump rhodopsin gene
CTTCAGCTGGGTAACGTCTCGAAGAGCTACCGCACTGCTCTGACCATCACAGGCATTGTGACCTTCATCGCCACCTACCACTACTTCAGGATCTTTAACTCTTGGGTGGAGGCCTTCGAAGTGACTAACAGCGGTGGCGGCGATTACACTGTGAAGCTCTCTGGCACTCCCTTCAACGATGCCTACCGCTACGTGGACTGGCTGCTCACTGTGCCTCTGCTGCTGGTGGAGCTGATCCTGGTGATGAAGCTGCCTGCTGAGCAGACTGCAAGCATGAGCTGGAAGCTGGGCTGTGCGAGTGCATTG
>LISA4Apr21 Long Island Sound field dinoflagellate proton-pump rhodopsin gene
CTTCAGCTGGGTAACGTCTCGAAGAGCTACCGCACTGCTCTGACCATCACAGGCATTGTGACCTTCATCGCCACCTACCACTACTTCAGGATCTTTAACTCTTGGGTGGAGGCCTTCGAAGTGACTAACAGCGGTGGCGGCGATTACACTGTGAAGCTCTCTGGCACTCCCTTCAACGATGCCTACCGCTACGTGGACTGGCTGCTCACTGTGCCTCTGCTGCTGGTGGAGCTGATCCTGGTGATGAAGCTGCCTGCTGAGCAGACTGCAAGCATGAGCTGGAAGCTGGGCTGCGCCAGTGCATTG
>LISA4Apr22 Long Island Sound field dinoflagellate proton-pump rhodopsin gene
TTGCAGGTTCCGAATGTGACGAAGAGCTACCGCACGGCGCTGACCATCACTGGCATTGTGACATTGATCGCGACGTACCACTACTTCAGGATCTTCAACTCGTGGGTGGAGGCATTCGAGGTGAAGAATGTGGATGGTGGTGACTACATGGTGAGGCTTACCGGTGCTCCCTTCAACGATGGCTACCGCTACGTGGATTGGCTTCTGACGGTGCCTCTGCTGTTGATCGAGCTCATTCTCGTGATGAAGTTGCCCGCTGAGCAGACGAAAAGACTGAGCTGGAGCTTGGGCGCAGCTTCCGCCTTG
>LISA4Apr23 Long Island Sound field dinoflagellate proton-pump rhodopsin gene
TTGCAGGTTCCGAATGTGACGAAGAGCTACCGCACGGCGCTGACCATCACTGGCATTGTGACATTGATCGCGACGTACCACTACTTCAGGATCTTCAACTCGTGGGTGGAGGCATTCGAGGTGAAGAATGTGGATGGTGGTGACTACATGGTGAGGCTTACCGGTGCTCCCTTCAACGATGGCTACCGCTACGTGGATTGGCTTCTGACGGTGCCTCTGCTGTTGATCGAGCTCATTCTCGTGATGAAGTTATCCGCTGAgCAGACGAAAAGCCTGAGCTGGAGCTTGGGTGCGGCTTCCGCCTTG
>LISA4Apr24 Long Island Sound field dinoflagellate proton-pump rhodopsin gene
CTTCAGCTGGGTAACGTCTCGAAGAGCTACCGCACTGCTCTGACCATCACAGGCATTGTGACCTTCATCGCCACCTACCACTACTTCAGGATCTTTAACTCTTGGGTGGAGGCCTTCGAAGTGACTAACAGCGGTGGCGGCGATTACACTGTGAAGCTCTCTGGCACTCCCTTCAACGATGCCTACCGCTACGTGGACTGGCTGCTCACTGTGCCTCTGCTGCTGGTGGAGCTGATCCTGGTGATGAAGCTGCCTGCTGAGCAGACTGCAAGCATGAGCTGGAAGCTGGGCTGCGCGAGTGCATTG
>LISA4Apr25 Long Island Sound field dinoflagellate proton-pump rhodopsin gene
TTGCAGGTTCCGAATGTGACAAAGAGCTACCGCACGGCGCTGACCATCACTGGCATTGTGACATTGATCGCGACGTACTACTTCAGGATCTTCAACTCGTGGGTGGAGGCATTCGAGGTGAAGAATGTGGATGGTGGTGACTACATGGTGACGCTTACCGGTGCTCCCTTCAACGATGGCTACCGCTACGTGGATTGGCTTCTGACGGTGCCTCTGTTGTTGATCGAGCTCATTCTCGTGATGAAGTTATCCGCTGAGCAGACGAAAAGCCTGAGCTGGAGCTTGGGTGCGGCTTCCGCCTTG
>LISA4Apr26 Long Island Sound field dinoflagellate proton-pump rhodopsin gene
CTTCAGCTGGGTAACGTCTCGAAGAGCTACCGCACTGCTCTGACCATCACAGGCATTGTGACCTTCATCGCCACCTACCACTACTTCAGGATCTTTAACTCTTGGGTGGAGGCCTTCGAAGTGACTAACAGCGGTGGCGGCGACTACACTGTGAAGCTCTCTGGCACTCCCTTCAACGATGCCTACCGCTACGTGGACTGGCTGCTCACTGTGCCTCTGCTGCTGGTGGAGCTGATCCTGGTGATGAAGCTGCCTGCTGAGCAGACTGCAAGCATGAGCTGGAAGCTGGGCTGCGCGAGTGCATTG
>LISA4Apr27 Long Island Sound field dinoflagellate proton-pump rhodopsin gene
TTGCAGGTTCCGAATGTGACGAAGAGCTACCGCACGGCGCTGACCATCACTGGCATTGTGACGTTGATCGCGACATACCACTACTTCAGGATCTTCAACTCGTGGGTGGAGGCATTCGAGGTGAAGAATGTGGATGGTGGTGACTACATGGTGAGGCTTACCGGTGCTCCCTTCAACGATGGCTACCGCTACGTGGATTGGCTTCTGACGGTGCCTCTGTTGTTGATCGAGCTCATTCTCGTGATGAAGTTGCCCGCTGAGCAGACGAAAAGCCTGAGCTGGAGCTTGGGCGCAGCTTCCGCCTTG
>LISA4Apr28 Long Island Sound field dinoflagellate proton-pump rhodopsin gene
TTGCAGGTTCCGAATGTGACGAAGAGCTACCGCACGGCGCTGACCATCACTGGCATTGTGACGTTGATCGCGACGTACCACTACTTCAGGATCTTCAACTCGTGGGTGGAGGCATTCGAGGTGAAGAACAAGGATGGTGGTGACCACATGGTGACGCTTACCGGCGCTCCCTTCAACGATGGCTACCGCTACGTGGATTGGCTTCTGACGGTGCCTCTGTTGTTGATCGAGCTCATTCTCGTGATGAAGCTGCCCGCTGAGCAGACGAAAAGCCTGAGCTGGAGCCTGGGCGCAGCTTCCGCCTTG
>LISA4Apr29 Long Island Sound field dinoflagellate proton-pump rhodopsin gene
TTGCAGGTTCCGAGTGTGACGAAGAGCTACCGCACGGCGCTGACCATCGCTGGCATTGTGACGTTGATCGCGACGTACCACTACTTCAGGATCTTCAACTCGTGGGTGGAGGCATTCGAGGTGAAGAATGTGGATGGTGGTGACTACATGGTGACGCTTACCGGTGCTCCCTTCAACGATGGCTACCGCTACGTGGATTGGCTTCTGACGGTGCCTCTGTTGTTGATCGAGCTCATTCTCGTGATGAAGTTGCCCGCTGAGCAGACGAAAAGCCTGAGCTGGAGCTTGGGCGCAGCTTCCGCCTTG
>LISA4Apr30 Long Island Sound field dinoflagellate proton-pump rhodopsin gene
TTGCAGGTTCCGAATGTGACGAAGAGCTACCGCACTGCTCTGACCATCACAGGCATTGTGACCTTCATCGCCACCTACCACTACTTCAGGATCTTTAACTCGTGGGTGGAGGCATTCGAGGTGAAGAATGTGGATGGTGGTGACTACGTGGTGACACTCACCGGTGCTCCCTTCAACGATGGCTACCGCTACGTGGATTGGCTTCTGACGGTGCCTCTGTTGTTGATCGAGCTCATTCTCGTGATGAAGCTGCCCGCTGAGCAGACGAAAAGCCTGAGCTGGAGCTTGGGTGCAGCTTCCGCCTTG
>LISA4Apr31 Long Island Sound field dinoflagellate proton-pump rhodopsin gene
CTGCAGCTGCCAAATGTGACAAAGAGCTACCGCACTGCCCTCACCATCACTGGAATTGTTACCTTGATCGCTACTTACCATTACATCCGCATCTTCAATTCATGGTCTGAGGCGTTCACGGTGGCGAGCAAGGACGGAGGCGACTACACGGTGCAGCTCACAGGGGCTCCCTTCAACGACGGCTACCGCTACGTGGACTGGCTGCTGACCGTGCCTCTGCTGCTGATCGAGCTCATTCTCGTGATGAAGTTGCCCGCTGAGCAGACGAAAAGCCTGAGTTGGAGCTTGGGTGCAGCTTCCGCCTTG
>LISA4Apr32 Long Island Sound field dinoflagellate proton-pump rhodopsin gene
TTGCAGGTTCCGAATGTGACGAAGAGCTACCGCACGGCGCTGACCATCACTGGCATTGTGACATTGATCGCGACATACCACTACTTCAGGATCTTCAACTCGTGGGTGGAGGCATTCGAGGTGAAGAATGTGGATGGTGGTGACTACATGGTGAGGCTTACCGGTGCTCCCTTCAACGATGGCTACCGCTACGTGGATTGGCTTCTGACGATGCCTCTGCTGTTGATCGAGCTCATTCTCGTGATGAAGTTGCCCGCTGAGCAGACGAAAAGCCTGAGCTGGAGCTTGGGCGCAGCTTCCGCCTTG
>LISA4Apr34 Long Island Sound field dinoflagellate proton-pump rhodopsin gene
TCTCAGCTGGGTAACGTCTCGAAGAGCTACCGCACTGCTCTGACCATCACAGGCATTGTGACCTTCATCGCCACCTACTACTACTTCAGGATCTTCAACTCGTGGGTGGAGGCATTCGAGGTGAAGAACAAGGATGGTGGTGACTACATGGTGACTCTCACCGGTGCTCCCTTCAACGATGGCTACCGCTACGTGGATTGGCTTCTGACGGTGCCTCTGCTGTTGATCGAGCTCATTCTCGTGATGAAGCTGCCCGCTGAGCAGACGAAAAGCCTGAGCTGGAGCTTGGGCGCAGCTTCCGCCTTG
>LISA4Apr35 Long Island Sound field dinoflagellate proton-pump rhodopsin gene
CTTCAGCTGGGTAACGTCTCGAAGAGCTACCGCACTGCTCTGACCAtCACAGGCATTGTGACCTTCATCGCCACCTACCACTACTTCAGGATCTTTAACTCTTGGGTGGAGGCCTTCGAAGTGACTAACAGCGGTGGCGGCGATTACACTGTGAAGCTCTCTGGCACTCCCTTCAACGATGCCTACCGCTACGTGGACTGGCTGCTCACTGTGCCTCTGCTGCTGGTGGAGCTGATCCTGGTGATGAAGCTGCCTGCTGAGCAGACTGCAAGCATGAGCTGGAAGCTGGGCTGTGCGAGTGCATTG
>LISA4Apr36 Long Island Sound field dinoflagellate proton-pump rhodopsin gene
CTTCAGCTGGGTAACGTCTCGAAGAGCTACCGCACTGCTCTGACAATCACAGGCATTGTGACCTTCATCGCCACCTACCACTACTACTTCAGGATCTTTAACTCTTGGGTGGAGGCCTTCGAAGTGACTAACAGCGGTGGCGGCGATTACACTGTGAAGCTCTCTGGCACTCCCTTCAACGATGCCTACCGCTACGTGGACTGGCTGCTCACTGTGCCTCTGCTGCTGGTGGAGCTGATCCTGGTGATGAAGCTGCCTGCTGAGCAGACTGCAAGCATGAGCTGGAAGCTGGGCTGCGCGAGTGCATTG
>LISE1Apr1 Long Island Sound field dinoflagellate proton-pump rhodopsin gene
TTGCAGGTTCCGAATGTGACGAAGAGCTACCGCACGGCACTGACCATCACTGGCATTGTGACGTTGATCGCGACATACCACTACTTCAGGATCTTCAACTCGTGGGTGGAGGCATTCGAGGTGAAGAACAAGGATGGTGGTGATTACGTGGTGACGCTTACCGGTGCTCCCTTCAACGATGGCTACCGCTACGTGGATTGGCTTCTGACGGTGCCTCTGCTGTTGATCGAGCTCATTCTCGTGaTGAAGTTGCCCGCTGAGCAGACGAAAAGCCTGAGCTGGAGCTTGGGCGCAGCTTCCGCCTTG
>LISE1Apr2 Long Island Sound field dinoflagellate proton-pump rhodopsin gene
TTGCAGGTTCCGAATGTGACGAAGAGCTACCGCACGGCGCTGACCATCACTGGCATTGTGACATTGATCGCGACGTACCACTACTTCAGGATCTTCAACTCGTGGGTGGAGGCATTCGAGGTGAAGAATGTGGATGGTGGTGACTACATGGTGACGCTTACCGGTGCTCCCTTCAACGATGGCTACCGCTACGTGGATTGGCTTCTGACGGTACCTCTGCTGTTGATCGAGCTCATTCTCGTGATGAAGTTGCCCGCTGAGCAGACGAAAAGCCTGAGCTGGAGCTTGGGCGCAGCTTCCGCCTTG
>LISE1Apr3 Long Island Sound field dinoflagellate proton-pump rhodopsin gene
TTGCAGGTTCCGAATGTGACGAAGAGCTACCGCACGGCGCTAACCATCACTGGCATTGTGACGTTGATCGCGACGTACCACTACTTCAGGATCTTCAACTCGTGGGTGGAGGCATTCGAGGTGAAGAACAAGGATGGTGGTGATTACATGGTGACGCTTACCGGTGCTCCCTTCAACGATGGCTACCGCTACGTGGATTGGCTTCTGACGGTGCCTCTGTTGTTGATCGAGCTCATTCTCGTGATGAAGTTGCCCGCTGAGCAGACGAAAAGCCTGAGCTGGAGCTTGGGCGCGGCTTCCGCCTTG
>LISE1Apr4 Long Island Sound field dinoflagellate proton-pump rhodopsin gene
TTGCAGGTTCCGAATGTGACGAAGAGCTACCGCACGGCGCTGACCATCACTGGCATTGTGACATTGATCGCGACGTACCACTATTTCAGGATCTTCAACTCGTGGGTGGAGGCATTCGAGGTGAAGAATGTGGATGGTGGTGACTACATGGTGACACTCACCGGTGCTCCCTTCAACGATGGCTACCGCTACGTGGATTGGCTTCTGACGGTACCTCTGCTGTTGATCGAGCTCATTCTCGTGATGAAGCTGCCCGCTGAGCAGACGAAAAGCCTGAGCTGGAGCTTGGGCGCAGCTTCCGCCTTG
>LISE1Apr6 Long Island Sound field dinoflagellate proton-pump rhodopsin gene
TTGCAGGTTCCGAATGTGACGAAGGGCTACCGCACGGCGCTGACCATCACTGGCATTGTGACATTGATCGCGACGTACCACTACTTCAGGATCTTCAACTCGTGGGTGGAGGCATTCGAGGTGAAGAATGTGGATGGTGGTGACTACATGGTGACGCTTACCGGTGCTCCCTTCAACGATGGCTACCGCTACGTGGATTGGCTTCTGACGGTGCCTCTGTTGTTGATCGAGCTCATTCTCGTGATGAAGCTGCCCGCTGAGCAGACGAAAAGCCTGAGCTGGAGCTTGGGCGCAGCTTCCGCCTTG
>LISE1Apr7 Long Island Sound field dinoflagellate proton-pump rhodopsin gene
TTGCAGGTTCCGAATGTGACGAAGAGCTACCGCACGGCGCTGACCATCACTGGCATTGTGACGTTGATCGCGACATACCACTACTTCAGGATCTTCAACTCGTGGGTGGAGGCATTCGAGGTGAAGAACAAGGATGGTGGTGACTACATGGTGACGCTTACCGGTGCTCCCTTCAACGATGGCTACCGCTACGTGGATTGGCTTCTGACGGCGCCTCTGTTGTTGATCGAGCTCATTCTCGTGATGAAGCTGCCCGCTGAGCAGACGAAGAGCCTGAGCTGGAGCTTGGGCGCAGCTTCCGCCTTG
>LISE1Apr8 Long Island Sound field dinoflagellate proton-pump rhodopsin gene
TTGCAGGTTCCGAATGTGACGAAGAGCTACcGCACGGCGCTGACCATCACTGGCATTGTGACATTGATCGCGACGTACCACTACTTCAGGATCTTCAACTCGTGGGTGGAGGCATTCGAGGTGAAGAACAAGCATGGTGGTGACTACATGGTGACACTCACCGGTGCTCCCTTCAACGATGCCTACCGCTACGTGGATTGGCTTCTGACGGTGCCTCTGCTGTTGATCGAGCTCATTCTCGTGATGAAGTTGCCCGCTGAGCAGACGAAAAGCCTGAGCTGGAGCTTGGGCGCAGCTTCCGCCTTG
>LISE1Apr9 Long Island Sound field dinoflagellate proton-pump rhodopsin gene
TTGCAGGTTCCGAATGTGACGAAGAGCTACCGCGCGGCGCTGACCATCACTGGCACTGTGACATTGATCGCGACGTACCACTACTTCAGGATCTTCAACTCGTGGGTAGAGGCATTCGAGGTGAAGAACAAGGATGGTGGTGACTACATGGTGACACTCACCGGTGCTCCCTTCAACGATGCCTACCGCTACGTGGATTGGCTTCTGACGGTGCCTCTGTTGTTGATCGAGCTCATTCTCGTGATGAAGTTGCCCGCTGAGCAGACGAAAAGCCCGAGCTGGAGCTTGGGCGCGGCTTCCGCCTTG
>LISE1Apr10 Long Island Sound field dinoflagellate proton-pump rhodopsin gene
TTGCAGGTTCCGAATGTGACGAAGAGCTACCGCACGGCGCTAACCATCACTGGCATTGTGACGTTGATCGCGACGTACCACTACTTCAGGATCTTCAACTCGTGGGTGGAGGCATTCGAGGTGGAGAACAGGGATGGTGGTGACTACATGGTGACGCTTACCGATGCTCCCTTCAACGATGGCTACCGCTACGTGGATTGGCTTCTGACGGTGCCTCTGTTGTTGATCGAGCTCATTCTCGTGATGAAGTTGCCCGCTGAGCAGACGAAAAGCCTGAGCTGGAGCTTGGGCGCAGCTTCCGCCTTG
>LISE1Apr11 Long Island Sound field dinoflagellate proton-pump rhodopsin gene
TTGCAGGTTCCGAATGTGACGAAGAGCTACCGCACGGCGCTGACCATCACTGGCATTGTGACATTGATCGCGACGTACCACTACTTCAGGATCTTCAACTCGTGGGTGGAGGCATTCGAGGTGAAGAACAAGCATGGTGGTGACTACATGGTGACGCTTACCGGTGCTCCCTTCAACGATGGCTACCGCTACGTGGACTGGCTTCTGACGGTGCCTCTGTTGTGGATCGAGCTCATTCTCGTGATGAAGTTGCCCGCTGAGCAGACGAAAAGCCTGAGCTGGAGCTTGGGTGCGGCTTCCGCCTTG
>LISE1Apr12 Long Island Sound field dinoflagellate proton-pump rhodopsin gene
TTGCAGGTTCCGAATGTGACGAAGAGCTACCGCACGGCGCTGACCATCACTGGCATTGTGACGTTGATCGCGACGTACCACTACTTCAGGATCTTCAACTCGTGGGTGGAGGCATTCGAaGTGAAGAACGAGGATGGTGGTGACTACATGGTGACGCTTACCGGTGCTCCCTTCaACGATGGCTACCGCTACGTGGATTGGCTTCTGACGGTGCCTCTGTTGTTGATCGAGCTCATTCTCGTGATGAAGCTGCCCGCTGAGCAGACGAAAAGCCTGAGCTGGAGCTTGGGCGCAGCTTCCGCCTTG
>LISE1Apr13 Long Island Sound field dinoflagellate proton-pump rhodopsin gene
TTGCAGGTTCCGAATGTGACGAAGAGCTACCGCACAGCGCTGACCATCACTGGCATTGTGACGTTGATCGCGACATACCACTACTTCAGGATCTTCAACTCGTGGGTGGAGGCATTCGAGGTGAAGAACAAGGATGGTGGTGACTACATGGTGACACTCACCGGTGCTCCCTTCAACGATGGCTACCGCTACGTGGATTGGCTTCTGACGGTGCCTCTGCTGTTGATCGAGCTCATTCTCGTGATGAAGCTGCCCGCTGAGCAGACGAAAAGCCTGAGCTGGAGCTTGGGCGCAGCTTCCGCCTTG
>LISE1Apr14 Long Island Sound field dinoflagellate proton-pump rhodopsin gene
TTGCAGGTTCCGAATGTGACGAAGAGCTACCGCACGGCGCTGACCATCACTGGCATTGTGACGTTGATCGCGACGTACCACTACTTCAGGATCTTCAACTCGTGGGTGGAGGCATTCGAGGTGAAGAATGTGGATGGTGGTGACTACAAGGTGACGCTTACCGGTGCTCCCTTCAACGATGGCTACCGCTACGTGGATTGGCTTCTGACGGTGCCTCTGTTGTTGATCGAGCTCATTCTCGTGATGAAGTTGCCCGCTGAGCAGACGAAAAGCCTGAGCTGGAGCTTGGGCGCAGCTTCCGCCTTG
>LISE1Apr15 Long Island Sound field dinoflagellate proton-pump rhodopsin gene
TTGCCCGTTCCGAATGTGGCGAAGAGCTACCGCACGGCGCTAACCATCACTGGCATTGTGACGTTGATCGCGACGTACCACTACTTCAGGATCTTCAACTCGTGGGTGGAGGCATTTGAGGTGAAGAACAAGGATGGTGGTGACTACATGGTGACGCTTACCGGTGCTCCCTTCAACGATGGCTACCGCTACGTGGATTGGCTTCTGACGGTGCCTCTGTTGTTGATCGAGCTCATTCTCGTGATGAAGTTGCCCGCTGAGCAGACGAAAAGCCTGAGCTGGAGCTTGGGCGCAGCTTCCGCCTTG
>LISE1Apr16 Long Island Sound field dinoflagellate proton-pump rhodopsin gene
TTGCAGGTTCCGAATGTGACGAAGAGCTACCGCACGGCGCTGACCATCACTGGCATTGTGACGTTGATCGCGACGTACCACTACTTCAGGATCTTCAACTCGTGGGTGGAGGCATTCGAGGTGAAGAATGTGGATGGTGGTGATTACATGGTGACGCTTACCGGTGCTCCCTTCAACGATGGCTACCGCTACGTGGATTGGCTTCTGACGGTGCCTCTGCCGTTGATCGAGCTCATTCTCGTGATGAAGCTGCCCGCTGAGCAGACGAAAAGCCTGAGCTGGAGCTTGGGCGCAGCTTCCGCCTTG
>LISE1Apr17 Long Island Sound field dinoflagellate proton-pump rhodopsin gene
TTGCAGGTTCCGAATGTGACGAAGAGCTACCGCACGGCGCTGACCATCACTGGCATTGTGACATTGATCGCGACTTACCACTACTTCAGGATCTTCAACTCGTGGGTGGAGGCATTCGAGGTGAAGAACAAGGATGGTGGTGACTACATGGTGACGCTTACCGGTGCTCCCTTCAACGATGGCTACCGCTACGTGGATTGGCTTCTGACGGTGCCTCTGCTGTTGATCGAGCTCATTCTCGTGATGAAGTTGCCCGCTGAGCAGACGAAAAGCCTGAGCTGGAGCTTGGGCGCAGCTTCCGCCTTG
>LISE1Apr18 Long Island Sound field dinoflagellate proton-pump rhodopsin gene
TTGCAGGTTCCGAATGTGACGAAGAGCTACCGCACGGCGCTGACCATCACTGGCATTGTGACGTTGATCGCGACGTACCACTACTTCAGGATCTTCAACTCGTGGGTGGAGGCATTCGAGGTGAAGAACAAGGATGGTGGTGACTACATGGTGACGCTTACCGGTGCTCCCTTCAACGATGGCTACCGCTACGTGGATTGGCTTCTGACGGTGCCTCTGCTGTTGATCGAGCTCATTCTCGTGATGAAGTTGCCCGCTGAGCAGACGAAAAGCCTGAGCTGGAGCTTGGGCGCAGCTTCCGCCTTG
>LISE1Apr19 Long Island Sound field dinoflagellate proton-pump rhodopsin gene
TTGCAGGTTCCGAATGTGACGAAGAGCTACCGCACGGCGCTAACCATCACCGGCATTGTGACATTGATCGCGACGTACCACTACTTCAGGATCTTCAACTCGTGGGTGGAGGCATTCGAGGTGGAGAACAGGGATGGTGGTGACTACATGATGACGCTTACCGGTGCTCCGTTCAACGATGGCTACCGCTGCGTGGATCGGCTTCTGACGGTGCCGCTGTTGTTGATCGAGCTCATTCTCGTGATGAAGTTGCCCGCTGAGCAGACGAAAAGCCTAAGCTGGAGCTTGGGCGCAGCTTCCGCCTTG
>LISE1Apr20 Long Island Sound field dinoflagellate proton-pump rhodopsin gene
TTGCAGGTTCCGAATGTGACGAAGAGCTACCGCACAGCGCTGACCATCACTGGCATTGTGACATTGATCGCGACGTACCACTACTTCAGGATCTTCAACTCGTGGGTGGAGGCATTCGAGGTGAAGAACAAGGATGGTGGTGATTACATGGTGACGCTTACCGGTGCTCCCTTCAACGATGGCTACCGCTACGTGGATTGGCTTCTGACGGTGCCTCTGCTGTTGATCGAGCTCATTCTCGTGATGAAGCTGCCCGCTGAGCAGACGAAAAGCCTGAGCTGGAGCTTGGGCGCAGCTTCCGCCTTG
>LISE1Apr21 Long Island Sound field dinoflagellate proton-pump rhodopsin gene
TTGCAGGTTCCGAATGTGACGAAGAGCTACCGCACGGCGCTGACCATCACTGGCATTGTGACATTGATCGCGACGTACCACTACTTCAGGATCTTCAACTCGTGGGTGGAGGCATTCGAGGTGAAGAACAAGCATGGtGGTGACTACGTGGTGACGCTTACCGGTGCTCCCTCCAACGATGGCTACCGCTACGTGGATTGGCTTCTGACGGTGCCTCTGTTGTTGATCGAGCTCATTCTCGTGATGAAGTTGCCCACTGAGCAGACGAAAAGCCTGAGCTGGAGCTTGGGCGCAGCTTCCGCCTTG
>LISE1Apr22 Long Island Sound field dinoflagellate proton-pump rhodopsin gene
TTGCAGGTTCCGAATGTGACGAAGAGCTACCGCACGGCGCTGACCATCACTGGCATTGTGACGTTGATCGCGACCTACCACTACTTCAGGATCTTCAACTCGTGGGTAGAGGCATTCGAGGTGAAGAACAAGGATGGTGGTGTCTACATGGTGACACTCACCGGTGCTCCCTTCAACGATGCCTACCGCTACGTGGATTGGCTTCTGACGGTGCCTCTGTTGTTGATCGAGCTCATTCTGGTGATGAAGTTGCCCGCTGAGCAGACGAAAAGCCTGAGCTGGAGCTTGGGCGCAGCTTCCGCCTTG
>LISE1Apr23 Long Island Sound field dinoflagellate proton-pump rhodopsin gene
TTGCAGGTTCCGAATGTGACGAAGAGCTACCGCACGGCGCTGACCATCACTGGCATTGTGACGTTGATCGCGACGTACCACTACTTCAGGATCTTCAACTCGTGGGTGGAGGCATTCGAGATGGAGAACAGGGATGGTGGTGACTACATGGTGAGGCTTACCGGTGCTCCCTTCAACGATGGCTACCGCTACGTGGATTGGCTTCTGACGGTGCCTCTGCTGTTGATCGAGCTCATTCTCGTGATGAAGTTGCCCGCTGAGCAGACGAAAAGCCTGAGCTGGAGCTTGGGCGCAGCTTCCGCCTTG
>LISE1Apr24 Long Island Sound field dinoflagellate proton-pump rhodopsin gene
TTGCAGGTTCCGAATGTGACGAAGAGCTACCGCACGGCGCTGACCATCACTGGCATTGTGACATTGATCGCGACGTACCACTACTTCAGGATCTTCAACTCGTGGGTGGAGGCATTCGAGGTGGAGAACAGGGATGGTGGTGACTACATGGTGAGGCTTACCGGTGCTCCCTTCAACGATGGCTACCGCTACGTGGATTGGCTTCTGACGGTGCCTCTGTTGTTGATCGAGCTCATTCTCGTGATGAAGTTGCCCGCTGAGCAGACGAAAAGCCTGAGCTGGAGCTTGGGCGCAGCTTCCGCCTTG
>LISE1Apr25 Long Island Sound field dinoflagellate proton-pump rhodopsin gene
TTGCAGGTTCCGAATGTGACGAAGAGCTACCGCACGGCGCTGACCATCACTGGCATTGTGACGTTGATCGCGACGTACCACTACTTCAGGATCTTCAACTCGTGGGTAGAGGCATTCGAGGTGAAGAACAAGGATGGTGGTGACTACATGGTGACACTCACCGGTGCTCCCTTCAAcGATGCCTACCGCTACGTGGATTGGCTTCTGACGGTGCCTCTGTTGTTGATCGAGCTCATTCTCGTGATGAAGCTGCCCGCTGAGCAGACGAAAAGCCTGAGCTGGAGCTTGGGCGCAGCTTCCGCCTTG
>LISE1Apr26 Long Island Sound field dinoflagellate proton-pump rhodopsin gene
TTGCAGGTTCCGAATGTGACGAAGAGCTACCGCACAGCGCTGACCATCACCGGCATTGTGACATTGATCGCGACGTACCACTATTTCAGGATCTTCAACTCGTGGGTGGAGGCATTCGAGGTGAAGAATGTGGATGGTGGTGACTACATGGTGACGCTTACCGGTGCTCCCTTCAACGATGGCTACCGCTACGTGGATTGgCTTCTGACGGTGCCTCTGTTGTTGATCGAGCTCATTCTCGTGATGAAGTTGCCCGCTGAGCAGACGAAAAGCCTGAGCTGGAGCTTGGGTGCGGCTTCCGCCTTG
>LISE1Apr27 Long Island Sound field dinoflagellate proton-pump rhodopsin gene
TTGCAGGTTCCGAATGTGACGAAGAGCTACCGCACGGCACTGACCATCACTGGCATTGTGACGTTGATCGCGACATACCACTACTTCAGGATCTTCAACTCGTGGGTGGAGGCATTCGAGGTGAAGAATGTGGATGGTGGTGACTACAAGGTGACGCTTACCGGTGCtCCCTTCAACGATGGCTACCGCTACGTGGACTGGCCTCTGACGGTGCCTCTGTTGTTGATCGAGCTCATTCTCGTGATGAAGTTGCCCGCTGAGCAGACGAAAAGACTGAGCTGGAGCTTGGGCGCAGCTTCCGCCTTG
>LISE1Apr28 Long Island Sound field dinoflagellate proton-pump rhodopsin gene
TTGCAGGTTCCGAATGTGACGAAGAGCTACCGCACGGCGCTGACCATCACTGGCATTGTGACGTTGATCGCGACGTACCACTACTTCAGGATCTTCAACTCGTGGGTGGAGGCATTCGAAGTGAAGAACAAGGATGGTGGTGACTACATGATGACGCTTACCTGTGATGGCTATCGCTGCGTGGATAGGCTTCCGACGGTGCCTCTGACGGTGCCTCTGTTGTTGATCGAGCTCATTCTCGTGATGAAGTTGCCCGCTGAGCAGACGAAAAGCTTGAGCTGGAGCTTGGGCACGGCTTCCGCCTTG
>LISE1Apr29 Long Island Sound field dinoflagellate proton-pump rhodopsin gene
TTGCAGGTTCCGAATGTGACGAAGAGCTACCGCGCGGCACTGACCATCACTGGCACTGTGACATTGATCGCGACGTACCACTACTTCAGGATCTTCAACTCGTGGGTGGAGGCATTCGAGGTGAAGAACAAGGATGGTGGTGACTACATGGTGACGCTTACCGGTGCTCCCTTCAACGATGGCTACCGCTACGTGGATTGGCTTCTGACGGTGCCTCTGTTGTTGATCGAGCTCATTCTCGTGATGAAGCTGCCTGCTGAGCAGACGAAAAGCCTGAGCTGGAGCTTGGGCGCAGCTTCCGCCTTG
>LISE1Apr30 Long Island Sound field dinoflagellate proton-pump rhodopsin gene
TCGCAGGTTCCGAATGTGACGAAGAGCTACCGCGCGGCGCTGGCCATCACTGGCATTGTGACATTGATCGCGGCGTACCACTACTTCAGGATCTTCAACTCTTCGGTGGAGGCATTCGAGGTGGAGAACAAGGATGGTGGTGACTACATGGTGACGCTTACCGGTGCTCCCTACAACGATGGCTACCGCTACGTGGATTGGCTTTTGACGGTGCCTCTGTTGTTGGTCGAGCTCATTCTCGTGATGAAGCTGCCCGCTGAGCAGACGAAAAGCCTGAGCTGGAGCTTGGGCGCAGCTTCCGCCTTG
>LISE1Apr31 Long Island Sound field dinoflagellate proton-pump rhodopsin gene
TTGCAGGTTCCGAATATGACGAAGAGCTACCGCACAGCGCTGACCATCACTGGCATTGTGACGTTGATCGCGACGTACCACTACTTCAGGATCTTCAACTCGTGGGTGGAGGCATTCGAGGTGAAGAATGTGGATGGTGGTGACTACATGGTGACGCTTACCGGTGCTCCCTTCAACGATGGCTACCGCTACGTTGATTGGCTTCTGACGGTGCCTCTGTTGTTGATCGAGCTCATTCTCGTGATGAAGCTGCCTGCTGAGCAGACgAAAAGCCTGAGCTGGAGCTTGGGCGCAGCTTCCGCCTTG
>LISE1Apr32 Long Island Sound field dinoflagellate proton-pump rhodopsin gene
TTGCaGGTTCcGAATGTGACGAAGAGCTACCGCACGGCGCTGACCATCACTGGCATTGTGACGTTGATCGCGACGTACCACTACTTCAGGATCTTCAACTCGTGGGTGGAGGCATTCGAGGTGAAGAACAAGGATGGTGGTGACTACATGGTGACACTCACCGGTGCTCCCTTCAACGATGGCTACCGCTACGTGGATTGGCTTCTGACGGTGCCTCTGTTGTTGATCGAGCTCATTCTCGTGATGAAGTTGCCCGCTGAGCAGACGAAAAGCCTGAGCTGGAGCTTGGGCGCGGCTTCCGCCTTG
>LISE1Apr33 Long Island Sound field dinoflagellate proton-pump rhodopsin gene
TTGCAGGTTCCGAATGTGACGAAGAGCTACCGCACGGCGCTGACCATCACTGGCATTGTGACGTTGATCGCGACGTACCACTACTTCAGGATCTTCAACTCGTGGGTAGAGGCATTCGAGGTGAAGAACAAGGATGGTGGTGACTACATGGTGACGCTTACCGGTGCTCCCTTCAACGATGGCTACCGCTACGTGGATTGGCTTCTGACGGTGCCTCTGTTGTTGATCGAGCTCATTCTCGTGATGAAGTTGCCCGCTGAGCAGACGAAAAGCCTGAGCTGGAGCTTGGGCGCAGCTTCCGCCTTG
>LISE1Apr34 Long Island Sound field dinoflagellate proton-pump rhodopsin gene
TTGCAGGTTCCGAATGTGACGAAGAGTTACCGAACGGCGCTGACCATCACTGGCATTGTGACGTTGATCGCGACGTACCACTACTTCAGGATCTTCAACTCGTGGGTGGAGGCATTCGAGGTGAAGAGCAAGGATGGTGGTGACTACATGGTGACGCTTACCGGTGCTCCCTTCAACGATGGCTACCGCTACGTGGATTGGCTTCTGACGGTGCCTCTGCTGTTGATCGAGCTCATTCTCGTGATGAAGTTGCCCGCTGAGCAGACGAAAAGCCTGAGCTGGAGCTTGGGCGCAGCTTCCGCCTTG
>LISE1Apr35 Long Island Sound field dinoflagellate proton-pump rhodopsin gene
TTGCAGGTTCCGAATGTGACGAAGAGCTACCGAACGGCGCTGACCATCACTGGCATTGTGACGTTGATCGCGACATACCACTACTTCAGGATCTTCAACTCGTGGGTGGAGGCATTCGAGGTGAAGAACAAGGATGGTGGTGACTACATGGTGACACTTACCGGTGCTCCCTTCAACGATGGCTACCGCTACGTGGATTGGCTTCTGACGGTGCCTCTGTTGTTGATCGAGCTCATTCTCGTGATGAAGCTGCCCGCTGAGCAGACGAAAAGCCTGAGCTGGAGCTTGGGCGCAGCTTCCGCCTTG
>LISE1Apr36 Long Island Sound field dinoflagellate proton-pump rhodopsin gene
TTGCAGGTTCCGAATGTGACGAAGAGCTACCGCACGGCGCTGACCATCACTGGCATTGTGACATTGATCGCGACGTACCACTACTTCAGGATCTTCAACTCGTGGGTGGAGGCATTCGAGGTGAAGAATGTGGATGGTGGTGACTACATGGTGAGGCTTACCGGTGCTCCCTTCAACGATGGCTACCGCTACGTGGATTGGCTTCTGACGGTGCCTCTGTTGTTGATCGAGCTCATTCTCGTGATGAAGCTGCCCGCTGAGCAGACGAAAAGCCTGAGCTGGAGCTTGGGCGCAGCTTCCGCCTTG
